# Supplementary material for: No Evidence that Knops Blood Group Polymorphisms Affect Complement Receptor 1 Clustering on Erythrocytes
Source: Sci Rep. 2017 Dec 19;7:17825. doi: 10.1038/s41598-017-17664-9 (PMC5736761; doi:10.1038/s41598-017-17664-9)
Supplement: Supplementary file 2 — Dataset 1 [file 41598_2017_17664_MOESM2_ESM.csv]

Donor ID	Age in months	CR1 copy number	Gender	ABO blood group	Sickle genotype	Alpha thal genotype	McCoy genotype	SL genotype	Abbreviated Knops genotype	Mean clusters per cell	Median clusters per cell	Mean cluster volume	Median cluster volume
1	121	423	F	A	AA	Norm	McCa/McCa	Sl2/Sl2	2a	7.213	7	0.447	0.243
2	150	801	F	A	AA	Norm	McCa/McCa	Sl2/Sl2	2a	7.854	8	0.468	0.252
3	119	475	M	B	AA	Norm	McCa/McCa	Sl2/Sl2	2a	11.914	11	0.549	0.27
4	116	357	F	A	AA	Het	McCa/McCa	Sl2/Sl2	2a	10.079	9	0.402	0.198
5	122	400	M	O	AA	Norm	McCa/McCa	Sl1/Sl1	1a	6.592	6	0.349	0.216
6	152	258	M	B	AA	Het	McCa/McCa	Sl2/Sl2	2a	7.182	7	0.381	0.216
7	145	449	M	B	AA	Norm	McCa/McCa	Sl1/Sl1	1a	8.269	8	0.3	0.18
8	116	355	M	B	AA	Het	McCa/McCa	Sl2/Sl2	2a	8.647	8	0.346	0.18
9	116	435	F	A	AA	Norm	McCa/McCa	Sl2/Sl2	2a	11.385	11	0.684	0.41
10	158	310	F	B	AA	Homo	McCa/McCa	Sl2/Sl2	2a	6.9	6	0.418	0.234
11	123	726	M	O	AS	Norm	McCb/McCb	Sl2/Sl2	2b	9.507	9	0.421	0.216
12	170	136	F	A	AA	Het	McCa/McCa	Sl2/Sl2	2a	7.398	6	0.408	0.216
13	158	293	F	O	AS	Norm	McCa/McCa	Sl2/Sl2	2a	7.158	6	0.376	0.216
14	127	293	M	A	AA	Homo	McCa/McCa	Sl2/Sl2	2a	10.076	9.5	0.492	0.297
15	140	233	F	O	AA	Norm	McCa/McCa	Sl2/Sl2	2a	7.32	7	0.332	0.198
16	124	381	F	A	AA	Homo	McCa/McCa	Sl2/Sl2	2a	6.864	7	0.377	0.198
17	169	395	F	O	AA	Het	McCa/McCa	Sl2/Sl2	2a	8.237	8	0.467	0.25
18	126	376	F	O	AA	Het	McCa/McCa	Sl2/Sl2	2a	6.787	7	0.484	0.261
19	165	504	F	A	AA	Norm	McCa/McCa	Sl2/Sl2	2a	8.828	8	0.528	0.321
20	110	565	M	O	AA	Norm	McCa/McCa	Sl2/Sl2	2a	10.557	10	0.45	0.279
21	167	282	F	B	AA	Norm	McCb/McCb	Sl2/Sl2	2b	11.22	11	0.504	0.306
22	140	341	F	A	AA	Homo	McCa/McCa	Sl2/Sl2	2a	12.828	12	0.628	0.423
23	146	146	M	B	AA	Norm	McCa/McCa	Sl2/Sl2	2a	9.876	9	0.653	0.3735
24	118	502	F	O	AS	Het	McCa/McCa	Sl2/Sl2	2a	8.758	8	0.529	0.324
25	115	712	M	A	AA	Het	McCb/McCb	Sl2/Sl2	2b	9.692	9	0.576	0.333
26	123	300	M	A	AS	Het	McCa/McCa	Sl2/Sl2	2a	5.018	4	0.324	0.198
27	123	546	F	O	AA	Het	McCa/McCa	Sl2/Sl2	2a	7.87	7	0.44	0.261
28	140	438	F	A	AA	Het	McCa/McCa	Sl2/Sl2	2a	9.209	8	0.369	0.216
29	165	570	F	O	AS	Norm	McCb/McCb	Sl2/Sl2	2b	8.266	8	0.463	0.252
30	147	298	M	AB	AA	Het	McCa/McCa	Sl2/Sl2	2a	5.39	5	0.323	0.207
31	120	471	M	O	AS	Homo	McCa/McCa	Sl2/Sl2	2a	7.587	7	0.459	0.27
32	122	539	M	O	AA	Het	McCa/McCa	Sl1/Sl1	1a	7.627	7	0.455	0.306
33	161	404	F	A	AA	Norm	McCa/McCa	Sl1/Sl1	1a	6.688	6	0.441	0.27
34	147	274	M	A	AA	Het	McCa/McCa	Sl2/Sl2	2a	7.847	7.5	0.421	0.234
35	142	333	M	B	AA	Homo	McCa/McCa	Sl2/Sl2	2a	7.832	7	0.376	0.216
36	138	312	M	A	AA	Het	McCa/McCa	Sl1/Sl1	1a	6.835	6	0.38	0.216
37	167	584	F	A	AA	Het	McCa/McCa	Sl1/Sl1	1a	9.649	9	0.379	0.233
38	114	395	F	O	AA	Het	McCa/McCa	Sl1/Sl1	1a	7.919	8	0.34	0.18
39	123	818	F	A	AA	Norm	McCa/McCa	Sl2/Sl2	2a	9.825	9	0.538	0.306
40	128	390	F	O	AA	Het	McCa/McCa	Sl1/Sl1	1a	8.145	7	0.378	0.216
41	97	520	M	AB	AA	Het	McCa/McCa	Sl2/Sl2	2a	7.949	8	0.517	0.31505
42	106	700	F	O	AA	Norm	McCa/McCa	Sl1/Sl1	1a	10.538	11	0.597	0.342
43	103	388	M	O	AA	Het	McCa/McCa	Sl2/Sl2	2a	9	8	0.384	0.225
44	106	447	F	B	AA	Het	McCa/McCa	Sl2/Sl2	2a	6.592	6	0.432	0.252
45	104	428	M	A	AA	Het	McCa/McCa	Sl1/Sl1	1a	9.331	8	0.595	0.3522
46	107	506	M	O	AA	Homo	McCa/McCa	Sl1/Sl1	1a	9.84	10	0.428	0.234
47	92	331	M	O	AA	Het	McCa/McCa	Sl2/Sl2	2a	9.226	9	0.471	0.27
48	104	296	M	A	AA	Homo	McCa/McCa	Sl2/Sl2	2a	8.183	8	0.416	0.234
49	93	303	M	O	AA	Het	McCa/McCa	Sl2/Sl2	2a	5.374	4	0.282	0.171025
50	99	359	F	O	AS	Het	McCa/McCa	Sl1/Sl1	1a	9.903	9	0.522	0.3435
51	109	598	M	AB	AA	Norm	McCa/McCa	Sl2/Sl2	2a	10.384	10	0.42	0.234
52	79	504	M	A	AA	Het	McCa/McCa	Sl2/Sl2	2a	7.572	7	0.457	0.252
53	77	376	M	AB	AS	Het	McCa/McCa	Sl2/Sl2	2a	8.232	8	0.524	0.297
54	76	269	M	A	AA	Norm	McCa/McCa	Sl1/Sl1	1a	9.402	8	0.448	0.27
55	74	605	F	O	AA	Norm	McCa/McCa	Sl2/Sl2	2a	11.962	11	0.392	0.234
56	75	478	F	O	AA	Norm	McCa/McCa	Sl2/Sl2	2a	8.534	8	0.396	0.207
57	73	267	F	O	AA	Het	McCa/McCa	Sl2/Sl2	2a	4.77	4	0.383	0.234
58	71	542	F	B	AA	Norm	McCa/McCa	Sl2/Sl2	2a	12.977	12	0.735	0.45
59	71	523	M	O	AA	Norm	McCa/McCa	Sl2/Sl2	2a	9	7	0.453	0.216
60	75	69	M	O	AA	Het	McCa/McCa	Sl2/Sl2	2a	9.765	9	0.516	0.342
61	68	174	M	O	AA	Homo	McCa/McCa	Sl2/Sl2	2a	6.604	6	0.365	0.198
62	68	371	F	O	AA	Norm	McCa/McCa	Sl1/Sl1	1a	4.66	3	0.26	0.162
63	197	415	M	A	AS	Norm	McCa/McCa	Sl1/Sl1	1a	8.227	7	0.457	0.27
64	200	359	M	O	AA	Het	McCa/McCa	Sl1/Sl1	1a	6.772	6	0.393	0.234
65	190	515	M	O	AA	Homo	McCa/McCa	Sl2/Sl2	2a	6.787	6	0.305	0.18
66	197	1073	F	O	AA	Het	McCa/McCa	Sl2/Sl2	2a	14.868	14	0.743	0.423
67	182	378	M	O	AA	Homo	McCb/McCb	Sl2/Sl2	2b	9.786	9	0.313	0.18
68	175	251	F	O	AA	Norm	McCa/McCa	Sl1/Sl1	1a	9.909	9	0.374	0.234
69	170	601	M	O	AA	Het	McCa/McCa	Sl1/Sl1	1a	8.323	8	0.69	0.486
70	168	838	M	A	AA	Norm	McCa/McCa	Sl1/Sl1	1a	10.841	10	0.418	0.243
71	167	456	M	O	AA	Norm	McCa/McCa	Sl1/Sl1	1a	8.77	8	0.336	0.189
72	167	823	M	O	AA	Het	McCa/McCa	Sl2/Sl2	2a	11.745	11	0.494	0.27
73	165	788	M	O	AA	Norm	McCa/McCa	Sl2/Sl2	2a	11.93	11	0.47	0.252
74	164	813	F	O	AA	Norm	McCb/McCb	Sl2/Sl2	2b	13.379	13	0.802	0.504
75	162	513	M	O	AA	Het	McCa/McCa	Sl2/Sl2	2a	7.552	7	0.476	0.288
76	157	841	M	B	AA	Norm	McCa/McCa	Sl2/Sl2	2a	12.822	13	0.821	0.54
77	155	380	M	O	AA	Norm	McCa/McCa	Sl2/Sl2	2a	8.244	8	0.47	0.306
78	155	121	M	B	AA	Norm	McCa/McCa	Sl2/Sl2	2a	4.531	3	0.359	0.21605
79	153	834	M	O	AA	Norm	McCa/McCa	Sl2/Sl2	2a	11.709	12	0.526	0.306
80	149	357	M	B	AA	Het	McCa/McCa	Sl2/Sl2	2a	6.36	6	0.344	0.198
81	144	572	F	B	AA	Homo	McCa/McCa	Sl1/Sl1	1a	8.289	8	0.421	0.243
82	143	696	F	A	AS	Homo	McCa/McCa	Sl2/Sl2	2a	13.043	13	0.573	0.315
83	141	254	M	O	AA	Homo	McCa/McCa	Sl2/Sl2	2a	4.784	4	0.326	0.198
84	137	940	F	O	AA	Norm	McCa/McCa	Sl2/Sl2	2a	13.956	14	0.552	0.315
85	140	337	M	O	AA	Homo	McCa/McCa	Sl2/Sl2	2a	6.865	6	0.365	0.2205
86	135	442	M	O	AA	Het	McCa/McCa	Sl2/Sl2	2a	8.433	8	0.488	0.306
87	133	1121	M	O	AA	Norm	McCa/McCa	Sl1/Sl1	1a	16.924	17	0.862	0.549
88	133	334	M	O	AA	Homo	McCa/McCa	Sl2/Sl2	2a	6.527	6	0.305	0.162
89	132	956	F	O	AA	Het	McCa/McCa	Sl2/Sl2	2a	14.151	15	0.846	0.513
90	132	806	M	B	AA	Het	McCa/McCa	Sl1/Sl1	1a	12.587	12	0.789	0.405
91	125	843	M	O	AA	Homo	McCa/McCa	Sl2/Sl2	2a	12.855	12	0.693	0.486
92	115	742	F	O	AS	Het	McCa/McCa	Sl2/Sl2	2a	9.927	9	0.505	0.288
93	117	801	F	O	AA	Homo	McCa/McCa	Sl2/Sl2	2a	9.864	9	0.503	0.324
94	115	948	F	O	AA	Het	McCa/McCa	Sl2/Sl2	2a	11.01	10	0.568	0.342
95	112	516	F	B	AA	Norm	McCa/McCa	Sl2/Sl2	2a	8.395	8	0.577	0.3645
96	110	452	M	A	AS	Het	McCa/McCa	Sl1/Sl1	1a	8.84	9	0.518	0.324
97	109	244	M	B	AS	Homo	McCa/McCa	Sl1/Sl1	1a	5.695	5	0.488	0.288
98	108	514	M	A	AA	Het	McCb/McCb	Sl2/Sl2	2b	9.924	9	0.337	0.198
99	115	654	F	O	AA	Norm	McCa/McCa	Sl1/Sl1	1a	9.521	9	0.43	0.252
100	108	399	M	AB	AS	Homo	McCa/McCa	Sl2/Sl2	2a	10.276	10	0.474	0.27
101	106	492	F	B	AA	Het	McCa/McCa	Sl1/Sl1	1a	9.182	9	0.451	0.216
102	106	433	M	O	AA	Het	McCa/McCa	Sl2/Sl2	2a	6.754	6	0.373	0.207
103	105	610	M	O	AA	Norm	McCa/McCa	Sl2/Sl2	2a	10.904	11	0.484	0.279
104	104	401	M	A	AA	Norm	McCa/McCa	Sl2/Sl2	2a	8.196	8	0.51	0.288
105	104	763	M	O	AA	Het	McCa/McCa	Sl1/Sl1	1a	15.374	15	0.731	0.414
106	103	254	M	O	AS	Het	McCa/McCa	Sl2/Sl2	2a	6.751	6	0.295	0.162
107	101	390	F	O	AA	Homo	McCa/McCa	Sl2/Sl2	2a	8.425	7	0.349	0.198
108	97	226	F	O	AA	Homo	McCa/McCa	Sl1/Sl1	1a	7.378	6	0.353	0.18
109	95	665	M	A	AA	Homo	McCa/McCa	Sl2/Sl2	2a	9.912	10	0.492	0.297
110	92	254	F	O	AA	Norm	McCa/McCa	Sl2/Sl2	2a	5.101	5	0.394	0.2475
111	92	672	M	B	AA	Homo	McCa/McCa	Sl2/Sl2	2a	10.495	10	0.559	0.315
112	91	286	M	B	AA	Norm	McCa/McCa	Sl2/Sl2	2a	5.177	4	0.374	0.216
113	91	1008	M	B	AS	Het	McCa/McCa	Sl2/Sl2	2a	10.931	11	0.851	0.504
114	88	568	F	O	AA	Het	McCa/McCa	Sl2/Sl2	2a	10.502	11	0.437	0.2385
115	85	192	M	O	AA	Norm	McCa/McCa	Sl2/Sl2	2a	5.648	4	0.323	0.189
116	84	281	M	B	AA	Het	McCa/McCa	Sl2/Sl2	2a	6.885	6	0.353	0.198
117	79	1267	M	O	AA	Het	McCb/McCb	Sl2/Sl2	2b	13.301	13	0.604	0.378
118	134	587	F	O	AA	Norm	McCa/McCa	Sl2/Sl2	2a	10.679	10	0.623	0.396
119	199	429	M	O	AA	Norm	McCa/McCa	Sl2/Sl2	2a	10.53	11	0.415	0.216
120	78	516	F	O	AA	Norm	McCa/McCa	Sl2/Sl2	2a	9.712	10	0.704	0.477
121	79	274	M	O	AA	Norm	McCa/McCa	Sl2/Sl2	2a	6.969	7	0.438	0.252
122	76	645	F	O	AA	Norm	McCa/McCa	Sl2/Sl2	2a	8.051	7	0.501	0.306
123	75	417	F	B	AA	Het	McCa/McCa	Sl2/Sl2	2a	7.667	7	0.462	0.27
124	77	606	M	O	AA	Homo	McCa/McCa	Sl2/Sl2	2a	12.153	12	0.631	0.378
125	69	716	M	A	AS	Norm	McCa/McCa	Sl2/Sl2	2a	11.18	11	0.729	0.477
