# Supplementary material for: No Evidence that Knops Blood Group Polymorphisms Affect Complement Receptor 1 Clustering on Erythrocytes
Source: Sci Rep. 2017 Dec 19;7:17825. doi: 10.1038/s41598-017-17664-9 (PMC5736761; doi:10.1038/s41598-017-17664-9)
Supplement: Supplementary file 3 — Dataset 2 [file 41598_2017_17664_MOESM3_ESM.csv]

Donor ID	Cell ID	Number of clusters	Age in months	CR1 copy number	Gender	ABO blood group	Sickle genotype	Alpha thal genotype	McCoy genotype	SL genotype	Abbreviated Knops genotype
1	ROIs 1	15	121	423	F	A	AA	Norm	McCa/McCa	Sl2/Sl2	2a
1	ROIs 10	12	121	423	F	A	AA	Norm	McCa/McCa	Sl2/Sl2	2a
1	ROIs 100	12	121	423	F	A	AA	Norm	McCa/McCa	Sl2/Sl2	2a
1	ROIs 101	10	121	423	F	A	AA	Norm	McCa/McCa	Sl2/Sl2	2a
1	ROIs 102	17	121	423	F	A	AA	Norm	McCa/McCa	Sl2/Sl2	2a
1	ROIs 103	16	121	423	F	A	AA	Norm	McCa/McCa	Sl2/Sl2	2a
1	ROIs 104	3	121	423	F	A	AA	Norm	McCa/McCa	Sl2/Sl2	2a
1	ROIs 105	7	121	423	F	A	AA	Norm	McCa/McCa	Sl2/Sl2	2a
1	ROIs 106	10	121	423	F	A	AA	Norm	McCa/McCa	Sl2/Sl2	2a
1	ROIs 107	7	121	423	F	A	AA	Norm	McCa/McCa	Sl2/Sl2	2a
1	ROIs 108	8	121	423	F	A	AA	Norm	McCa/McCa	Sl2/Sl2	2a
1	ROIs 109	8	121	423	F	A	AA	Norm	McCa/McCa	Sl2/Sl2	2a
1	ROIs 11	4	121	423	F	A	AA	Norm	McCa/McCa	Sl2/Sl2	2a
1	ROIs 110	12	121	423	F	A	AA	Norm	McCa/McCa	Sl2/Sl2	2a
1	ROIs 111	17	121	423	F	A	AA	Norm	McCa/McCa	Sl2/Sl2	2a
1	ROIs 112	8	121	423	F	A	AA	Norm	McCa/McCa	Sl2/Sl2	2a
1	ROIs 113	4	121	423	F	A	AA	Norm	McCa/McCa	Sl2/Sl2	2a
1	ROIs 114	5	121	423	F	A	AA	Norm	McCa/McCa	Sl2/Sl2	2a
1	ROIs 115	5	121	423	F	A	AA	Norm	McCa/McCa	Sl2/Sl2	2a
1	ROIs 116	8	121	423	F	A	AA	Norm	McCa/McCa	Sl2/Sl2	2a
1	ROIs 117	7	121	423	F	A	AA	Norm	McCa/McCa	Sl2/Sl2	2a
1	ROIs 118	17	121	423	F	A	AA	Norm	McCa/McCa	Sl2/Sl2	2a
1	ROIs 119	3	121	423	F	A	AA	Norm	McCa/McCa	Sl2/Sl2	2a
1	ROIs 12	10	121	423	F	A	AA	Norm	McCa/McCa	Sl2/Sl2	2a
1	ROIs 120	14	121	423	F	A	AA	Norm	McCa/McCa	Sl2/Sl2	2a
1	ROIs 121	7	121	423	F	A	AA	Norm	McCa/McCa	Sl2/Sl2	2a
1	ROIs 122	5	121	423	F	A	AA	Norm	McCa/McCa	Sl2/Sl2	2a
1	ROIs 123	6	121	423	F	A	AA	Norm	McCa/McCa	Sl2/Sl2	2a
1	ROIs 124	15	121	423	F	A	AA	Norm	McCa/McCa	Sl2/Sl2	2a
1	ROIs 125	3	121	423	F	A	AA	Norm	McCa/McCa	Sl2/Sl2	2a
1	ROIs 126	11	121	423	F	A	AA	Norm	McCa/McCa	Sl2/Sl2	2a
1	ROIs 127	5	121	423	F	A	AA	Norm	McCa/McCa	Sl2/Sl2	2a
1	ROIs 128	8	121	423	F	A	AA	Norm	McCa/McCa	Sl2/Sl2	2a
1	ROIs 129	4	121	423	F	A	AA	Norm	McCa/McCa	Sl2/Sl2	2a
1	ROIs 13	9	121	423	F	A	AA	Norm	McCa/McCa	Sl2/Sl2	2a
1	ROIs 130	1	121	423	F	A	AA	Norm	McCa/McCa	Sl2/Sl2	2a
1	ROIs 131	10	121	423	F	A	AA	Norm	McCa/McCa	Sl2/Sl2	2a
1	ROIs 132	7	121	423	F	A	AA	Norm	McCa/McCa	Sl2/Sl2	2a
1	ROIs 133	6	121	423	F	A	AA	Norm	McCa/McCa	Sl2/Sl2	2a
1	ROIs 134	3	121	423	F	A	AA	Norm	McCa/McCa	Sl2/Sl2	2a
1	ROIs 135	20	121	423	F	A	AA	Norm	McCa/McCa	Sl2/Sl2	2a
1	ROIs 136	6	121	423	F	A	AA	Norm	McCa/McCa	Sl2/Sl2	2a
1	ROIs 137	3	121	423	F	A	AA	Norm	McCa/McCa	Sl2/Sl2	2a
1	ROIs 138	8	121	423	F	A	AA	Norm	McCa/McCa	Sl2/Sl2	2a
1	ROIs 139	3	121	423	F	A	AA	Norm	McCa/McCa	Sl2/Sl2	2a
1	ROIs 14	3	121	423	F	A	AA	Norm	McCa/McCa	Sl2/Sl2	2a
1	ROIs 140	16	121	423	F	A	AA	Norm	McCa/McCa	Sl2/Sl2	2a
1	ROIs 141	13	121	423	F	A	AA	Norm	McCa/McCa	Sl2/Sl2	2a
1	ROIs 142	10	121	423	F	A	AA	Norm	McCa/McCa	Sl2/Sl2	2a
1	ROIs 143	11	121	423	F	A	AA	Norm	McCa/McCa	Sl2/Sl2	2a
1	ROIs 144	8	121	423	F	A	AA	Norm	McCa/McCa	Sl2/Sl2	2a
1	ROIs 145	4	121	423	F	A	AA	Norm	McCa/McCa	Sl2/Sl2	2a
1	ROIs 146	6	121	423	F	A	AA	Norm	McCa/McCa	Sl2/Sl2	2a
1	ROIs 147	12	121	423	F	A	AA	Norm	McCa/McCa	Sl2/Sl2	2a
1	ROIs 148	11	121	423	F	A	AA	Norm	McCa/McCa	Sl2/Sl2	2a
1	ROIs 149	15	121	423	F	A	AA	Norm	McCa/McCa	Sl2/Sl2	2a
1	ROIs 15	1	121	423	F	A	AA	Norm	McCa/McCa	Sl2/Sl2	2a
1	ROIs 150	6	121	423	F	A	AA	Norm	McCa/McCa	Sl2/Sl2	2a
1	ROIs 151	5	121	423	F	A	AA	Norm	McCa/McCa	Sl2/Sl2	2a
1	ROIs 152	3	121	423	F	A	AA	Norm	McCa/McCa	Sl2/Sl2	2a
1	ROIs 153	9	121	423	F	A	AA	Norm	McCa/McCa	Sl2/Sl2	2a
1	ROIs 154	10	121	423	F	A	AA	Norm	McCa/McCa	Sl2/Sl2	2a
1	ROIs 155	4	121	423	F	A	AA	Norm	McCa/McCa	Sl2/Sl2	2a
1	ROIs 156	9	121	423	F	A	AA	Norm	McCa/McCa	Sl2/Sl2	2a
1	ROIs 157	7	121	423	F	A	AA	Norm	McCa/McCa	Sl2/Sl2	2a
1	ROIs 158	2	121	423	F	A	AA	Norm	McCa/McCa	Sl2/Sl2	2a
1	ROIs 159	0	121	423	F	A	AA	Norm	McCa/McCa	Sl2/Sl2	2a
1	ROIs 16	13	121	423	F	A	AA	Norm	McCa/McCa	Sl2/Sl2	2a
1	ROIs 160	10	121	423	F	A	AA	Norm	McCa/McCa	Sl2/Sl2	2a
1	ROIs 161	3	121	423	F	A	AA	Norm	McCa/McCa	Sl2/Sl2	2a
1	ROIs 162	1	121	423	F	A	AA	Norm	McCa/McCa	Sl2/Sl2	2a
1	ROIs 163	5	121	423	F	A	AA	Norm	McCa/McCa	Sl2/Sl2	2a
1	ROIs 164	13	121	423	F	A	AA	Norm	McCa/McCa	Sl2/Sl2	2a
1	ROIs 165	10	121	423	F	A	AA	Norm	McCa/McCa	Sl2/Sl2	2a
1	ROIs 166	1	121	423	F	A	AA	Norm	McCa/McCa	Sl2/Sl2	2a
1	ROIs 167	1	121	423	F	A	AA	Norm	McCa/McCa	Sl2/Sl2	2a
1	ROIs 168	15	121	423	F	A	AA	Norm	McCa/McCa	Sl2/Sl2	2a
1	ROIs 169	3	121	423	F	A	AA	Norm	McCa/McCa	Sl2/Sl2	2a
1	ROIs 17	13	121	423	F	A	AA	Norm	McCa/McCa	Sl2/Sl2	2a
1	ROIs 170	10	121	423	F	A	AA	Norm	McCa/McCa	Sl2/Sl2	2a
1	ROIs 171	15	121	423	F	A	AA	Norm	McCa/McCa	Sl2/Sl2	2a
1	ROIs 172	3	121	423	F	A	AA	Norm	McCa/McCa	Sl2/Sl2	2a
1	ROIs 173	10	121	423	F	A	AA	Norm	McCa/McCa	Sl2/Sl2	2a
1	ROIs 174	9	121	423	F	A	AA	Norm	McCa/McCa	Sl2/Sl2	2a
1	ROIs 175	1	121	423	F	A	AA	Norm	McCa/McCa	Sl2/Sl2	2a
1	ROIs 176	10	121	423	F	A	AA	Norm	McCa/McCa	Sl2/Sl2	2a
1	ROIs 177	3	121	423	F	A	AA	Norm	McCa/McCa	Sl2/Sl2	2a
1	ROIs 178	5	121	423	F	A	AA	Norm	McCa/McCa	Sl2/Sl2	2a
1	ROIs 179	4	121	423	F	A	AA	Norm	McCa/McCa	Sl2/Sl2	2a
1	ROIs 18	15	121	423	F	A	AA	Norm	McCa/McCa	Sl2/Sl2	2a
1	ROIs 180	12	121	423	F	A	AA	Norm	McCa/McCa	Sl2/Sl2	2a
1	ROIs 181	1	121	423	F	A	AA	Norm	McCa/McCa	Sl2/Sl2	2a
1	ROIs 182	7	121	423	F	A	AA	Norm	McCa/McCa	Sl2/Sl2	2a
1	ROIs 183	13	121	423	F	A	AA	Norm	McCa/McCa	Sl2/Sl2	2a
1	ROIs 184	4	121	423	F	A	AA	Norm	McCa/McCa	Sl2/Sl2	2a
1	ROIs 185	5	121	423	F	A	AA	Norm	McCa/McCa	Sl2/Sl2	2a
1	ROIs 186	9	121	423	F	A	AA	Norm	McCa/McCa	Sl2/Sl2	2a
1	ROIs 187	4	121	423	F	A	AA	Norm	McCa/McCa	Sl2/Sl2	2a
1	ROIs 188	1	121	423	F	A	AA	Norm	McCa/McCa	Sl2/Sl2	2a
1	ROIs 189	6	121	423	F	A	AA	Norm	McCa/McCa	Sl2/Sl2	2a
1	ROIs 19	16	121	423	F	A	AA	Norm	McCa/McCa	Sl2/Sl2	2a
1	ROIs 190	11	121	423	F	A	AA	Norm	McCa/McCa	Sl2/Sl2	2a
1	ROIs 191	9	121	423	F	A	AA	Norm	McCa/McCa	Sl2/Sl2	2a
1	ROIs 192	1	121	423	F	A	AA	Norm	McCa/McCa	Sl2/Sl2	2a
1	ROIs 193	6	121	423	F	A	AA	Norm	McCa/McCa	Sl2/Sl2	2a
1	ROIs 194	15	121	423	F	A	AA	Norm	McCa/McCa	Sl2/Sl2	2a
1	ROIs 195	7	121	423	F	A	AA	Norm	McCa/McCa	Sl2/Sl2	2a
1	ROIs 196	1	121	423	F	A	AA	Norm	McCa/McCa	Sl2/Sl2	2a
1	ROIs 197	14	121	423	F	A	AA	Norm	McCa/McCa	Sl2/Sl2	2a
1	ROIs 198	3	121	423	F	A	AA	Norm	McCa/McCa	Sl2/Sl2	2a
1	ROIs 199	1	121	423	F	A	AA	Norm	McCa/McCa	Sl2/Sl2	2a
1	ROIs 2	2	121	423	F	A	AA	Norm	McCa/McCa	Sl2/Sl2	2a
1	ROIs 20	17	121	423	F	A	AA	Norm	McCa/McCa	Sl2/Sl2	2a
1	ROIs 200	7	121	423	F	A	AA	Norm	McCa/McCa	Sl2/Sl2	2a
1	ROIs 201	7	121	423	F	A	AA	Norm	McCa/McCa	Sl2/Sl2	2a
1	ROIs 202	0	121	423	F	A	AA	Norm	McCa/McCa	Sl2/Sl2	2a
1	ROIs 203	8	121	423	F	A	AA	Norm	McCa/McCa	Sl2/Sl2	2a
1	ROIs 204	3	121	423	F	A	AA	Norm	McCa/McCa	Sl2/Sl2	2a
1	ROIs 205	6	121	423	F	A	AA	Norm	McCa/McCa	Sl2/Sl2	2a
1	ROIs 206	10	121	423	F	A	AA	Norm	McCa/McCa	Sl2/Sl2	2a
1	ROIs 207	11	121	423	F	A	AA	Norm	McCa/McCa	Sl2/Sl2	2a
1	ROIs 208	12	121	423	F	A	AA	Norm	McCa/McCa	Sl2/Sl2	2a
1	ROIs 209	2	121	423	F	A	AA	Norm	McCa/McCa	Sl2/Sl2	2a
1	ROIs 21	5	121	423	F	A	AA	Norm	McCa/McCa	Sl2/Sl2	2a
1	ROIs 210	5	121	423	F	A	AA	Norm	McCa/McCa	Sl2/Sl2	2a
1	ROIs 211	18	121	423	F	A	AA	Norm	McCa/McCa	Sl2/Sl2	2a
1	ROIs 212	10	121	423	F	A	AA	Norm	McCa/McCa	Sl2/Sl2	2a
1	ROIs 213	8	121	423	F	A	AA	Norm	McCa/McCa	Sl2/Sl2	2a
1	ROIs 214	5	121	423	F	A	AA	Norm	McCa/McCa	Sl2/Sl2	2a
1	ROIs 215	12	121	423	F	A	AA	Norm	McCa/McCa	Sl2/Sl2	2a
1	ROIs 216	10	121	423	F	A	AA	Norm	McCa/McCa	Sl2/Sl2	2a
1	ROIs 217	4	121	423	F	A	AA	Norm	McCa/McCa	Sl2/Sl2	2a
1	ROIs 218	4	121	423	F	A	AA	Norm	McCa/McCa	Sl2/Sl2	2a
1	ROIs 219	2	121	423	F	A	AA	Norm	McCa/McCa	Sl2/Sl2	2a
1	ROIs 22	10	121	423	F	A	AA	Norm	McCa/McCa	Sl2/Sl2	2a
1	ROIs 220	10	121	423	F	A	AA	Norm	McCa/McCa	Sl2/Sl2	2a
1	ROIs 221	6	121	423	F	A	AA	Norm	McCa/McCa	Sl2/Sl2	2a
1	ROIs 222	15	121	423	F	A	AA	Norm	McCa/McCa	Sl2/Sl2	2a
1	ROIs 223	3	121	423	F	A	AA	Norm	McCa/McCa	Sl2/Sl2	2a
1	ROIs 224	0	121	423	F	A	AA	Norm	McCa/McCa	Sl2/Sl2	2a
1	ROIs 225	7	121	423	F	A	AA	Norm	McCa/McCa	Sl2/Sl2	2a
1	ROIs 226	7	121	423	F	A	AA	Norm	McCa/McCa	Sl2/Sl2	2a
1	ROIs 227	12	121	423	F	A	AA	Norm	McCa/McCa	Sl2/Sl2	2a
1	ROIs 228	0	121	423	F	A	AA	Norm	McCa/McCa	Sl2/Sl2	2a
1	ROIs 229	9	121	423	F	A	AA	Norm	McCa/McCa	Sl2/Sl2	2a
1	ROIs 23	17	121	423	F	A	AA	Norm	McCa/McCa	Sl2/Sl2	2a
1	ROIs 230	7	121	423	F	A	AA	Norm	McCa/McCa	Sl2/Sl2	2a
1	ROIs 231	11	121	423	F	A	AA	Norm	McCa/McCa	Sl2/Sl2	2a
1	ROIs 232	3	121	423	F	A	AA	Norm	McCa/McCa	Sl2/Sl2	2a
1	ROIs 233	0	121	423	F	A	AA	Norm	McCa/McCa	Sl2/Sl2	2a
1	ROIs 234	1	121	423	F	A	AA	Norm	McCa/McCa	Sl2/Sl2	2a
1	ROIs 235	6	121	423	F	A	AA	Norm	McCa/McCa	Sl2/Sl2	2a
1	ROIs 236	11	121	423	F	A	AA	Norm	McCa/McCa	Sl2/Sl2	2a
1	ROIs 237	12	121	423	F	A	AA	Norm	McCa/McCa	Sl2/Sl2	2a
1	ROIs 238	19	121	423	F	A	AA	Norm	McCa/McCa	Sl2/Sl2	2a
1	ROIs 239	10	121	423	F	A	AA	Norm	McCa/McCa	Sl2/Sl2	2a
1	ROIs 24	4	121	423	F	A	AA	Norm	McCa/McCa	Sl2/Sl2	2a
1	ROIs 240	9	121	423	F	A	AA	Norm	McCa/McCa	Sl2/Sl2	2a
1	ROIs 241	8	121	423	F	A	AA	Norm	McCa/McCa	Sl2/Sl2	2a
1	ROIs 242	7	121	423	F	A	AA	Norm	McCa/McCa	Sl2/Sl2	2a
1	ROIs 243	8	121	423	F	A	AA	Norm	McCa/McCa	Sl2/Sl2	2a
1	ROIs 244	0	121	423	F	A	AA	Norm	McCa/McCa	Sl2/Sl2	2a
1	ROIs 245	0	121	423	F	A	AA	Norm	McCa/McCa	Sl2/Sl2	2a
1	ROIs 246	1	121	423	F	A	AA	Norm	McCa/McCa	Sl2/Sl2	2a
1	ROIs 247	0	121	423	F	A	AA	Norm	McCa/McCa	Sl2/Sl2	2a
1	ROIs 248	10	121	423	F	A	AA	Norm	McCa/McCa	Sl2/Sl2	2a
1	ROIs 249	7	121	423	F	A	AA	Norm	McCa/McCa	Sl2/Sl2	2a
1	ROIs 25	9	121	423	F	A	AA	Norm	McCa/McCa	Sl2/Sl2	2a
1	ROIs 250	11	121	423	F	A	AA	Norm	McCa/McCa	Sl2/Sl2	2a
1	ROIs 251	8	121	423	F	A	AA	Norm	McCa/McCa	Sl2/Sl2	2a
1	ROIs 252	2	121	423	F	A	AA	Norm	McCa/McCa	Sl2/Sl2	2a
1	ROIs 253	2	121	423	F	A	AA	Norm	McCa/McCa	Sl2/Sl2	2a
1	ROIs 254	1	121	423	F	A	AA	Norm	McCa/McCa	Sl2/Sl2	2a
1	ROIs 255	6	121	423	F	A	AA	Norm	McCa/McCa	Sl2/Sl2	2a
1	ROIs 256	13	121	423	F	A	AA	Norm	McCa/McCa	Sl2/Sl2	2a
1	ROIs 257	6	121	423	F	A	AA	Norm	McCa/McCa	Sl2/Sl2	2a
1	ROIs 258	8	121	423	F	A	AA	Norm	McCa/McCa	Sl2/Sl2	2a
1	ROIs 259	7	121	423	F	A	AA	Norm	McCa/McCa	Sl2/Sl2	2a
1	ROIs 26	20	121	423	F	A	AA	Norm	McCa/McCa	Sl2/Sl2	2a
1	ROIs 260	3	121	423	F	A	AA	Norm	McCa/McCa	Sl2/Sl2	2a
1	ROIs 261	6	121	423	F	A	AA	Norm	McCa/McCa	Sl2/Sl2	2a
1	ROIs 262	2	121	423	F	A	AA	Norm	McCa/McCa	Sl2/Sl2	2a
1	ROIs 263	8	121	423	F	A	AA	Norm	McCa/McCa	Sl2/Sl2	2a
1	ROIs 264	6	121	423	F	A	AA	Norm	McCa/McCa	Sl2/Sl2	2a
1	ROIs 265	2	121	423	F	A	AA	Norm	McCa/McCa	Sl2/Sl2	2a
1	ROIs 266	11	121	423	F	A	AA	Norm	McCa/McCa	Sl2/Sl2	2a
1	ROIs 267	14	121	423	F	A	AA	Norm	McCa/McCa	Sl2/Sl2	2a
1	ROIs 27	8	121	423	F	A	AA	Norm	McCa/McCa	Sl2/Sl2	2a
1	ROIs 28	4	121	423	F	A	AA	Norm	McCa/McCa	Sl2/Sl2	2a
1	ROIs 29	0	121	423	F	A	AA	Norm	McCa/McCa	Sl2/Sl2	2a
1	ROIs 3	5	121	423	F	A	AA	Norm	McCa/McCa	Sl2/Sl2	2a
1	ROIs 30	12	121	423	F	A	AA	Norm	McCa/McCa	Sl2/Sl2	2a
1	ROIs 31	7	121	423	F	A	AA	Norm	McCa/McCa	Sl2/Sl2	2a
1	ROIs 32	8	121	423	F	A	AA	Norm	McCa/McCa	Sl2/Sl2	2a
1	ROIs 33	10	121	423	F	A	AA	Norm	McCa/McCa	Sl2/Sl2	2a
1	ROIs 34	3	121	423	F	A	AA	Norm	McCa/McCa	Sl2/Sl2	2a
1	ROIs 35	6	121	423	F	A	AA	Norm	McCa/McCa	Sl2/Sl2	2a
1	ROIs 36	13	121	423	F	A	AA	Norm	McCa/McCa	Sl2/Sl2	2a
1	ROIs 37	9	121	423	F	A	AA	Norm	McCa/McCa	Sl2/Sl2	2a
1	ROIs 38	4	121	423	F	A	AA	Norm	McCa/McCa	Sl2/Sl2	2a
1	ROIs 39	11	121	423	F	A	AA	Norm	McCa/McCa	Sl2/Sl2	2a
1	ROIs 4	0	121	423	F	A	AA	Norm	McCa/McCa	Sl2/Sl2	2a
1	ROIs 40	11	121	423	F	A	AA	Norm	McCa/McCa	Sl2/Sl2	2a
1	ROIs 41	4	121	423	F	A	AA	Norm	McCa/McCa	Sl2/Sl2	2a
1	ROIs 42	1	121	423	F	A	AA	Norm	McCa/McCa	Sl2/Sl2	2a
1	ROIs 43	8	121	423	F	A	AA	Norm	McCa/McCa	Sl2/Sl2	2a
1	ROIs 44	4	121	423	F	A	AA	Norm	McCa/McCa	Sl2/Sl2	2a
1	ROIs 45	6	121	423	F	A	AA	Norm	McCa/McCa	Sl2/Sl2	2a
1	ROIs 46	2	121	423	F	A	AA	Norm	McCa/McCa	Sl2/Sl2	2a
1	ROIs 47	15	121	423	F	A	AA	Norm	McCa/McCa	Sl2/Sl2	2a
1	ROIs 48	1	121	423	F	A	AA	Norm	McCa/McCa	Sl2/Sl2	2a
1	ROIs 49	4	121	423	F	A	AA	Norm	McCa/McCa	Sl2/Sl2	2a
1	ROIs 5	5	121	423	F	A	AA	Norm	McCa/McCa	Sl2/Sl2	2a
1	ROIs 50	16	121	423	F	A	AA	Norm	McCa/McCa	Sl2/Sl2	2a
1	ROIs 51	9	121	423	F	A	AA	Norm	McCa/McCa	Sl2/Sl2	2a
1	ROIs 52	9	121	423	F	A	AA	Norm	McCa/McCa	Sl2/Sl2	2a
1	ROIs 53	13	121	423	F	A	AA	Norm	McCa/McCa	Sl2/Sl2	2a
1	ROIs 54	10	121	423	F	A	AA	Norm	McCa/McCa	Sl2/Sl2	2a
1	ROIs 55	4	121	423	F	A	AA	Norm	McCa/McCa	Sl2/Sl2	2a
1	ROIs 56	4	121	423	F	A	AA	Norm	McCa/McCa	Sl2/Sl2	2a
1	ROIs 57	1	121	423	F	A	AA	Norm	McCa/McCa	Sl2/Sl2	2a
1	ROIs 58	6	121	423	F	A	AA	Norm	McCa/McCa	Sl2/Sl2	2a
1	ROIs 59	3	121	423	F	A	AA	Norm	McCa/McCa	Sl2/Sl2	2a
1	ROIs 6	10	121	423	F	A	AA	Norm	McCa/McCa	Sl2/Sl2	2a
1	ROIs 60	5	121	423	F	A	AA	Norm	McCa/McCa	Sl2/Sl2	2a
1	ROIs 61	5	121	423	F	A	AA	Norm	McCa/McCa	Sl2/Sl2	2a
1	ROIs 62	9	121	423	F	A	AA	Norm	McCa/McCa	Sl2/Sl2	2a
1	ROIs 63	12	121	423	F	A	AA	Norm	McCa/McCa	Sl2/Sl2	2a
1	ROIs 64	1	121	423	F	A	AA	Norm	McCa/McCa	Sl2/Sl2	2a
1	ROIs 65	10	121	423	F	A	AA	Norm	McCa/McCa	Sl2/Sl2	2a
1	ROIs 66	5	121	423	F	A	AA	Norm	McCa/McCa	Sl2/Sl2	2a
1	ROIs 67	1	121	423	F	A	AA	Norm	McCa/McCa	Sl2/Sl2	2a
1	ROIs 68	5	121	423	F	A	AA	Norm	McCa/McCa	Sl2/Sl2	2a
1	ROIs 69	11	121	423	F	A	AA	Norm	McCa/McCa	Sl2/Sl2	2a
1	ROIs 7	6	121	423	F	A	AA	Norm	McCa/McCa	Sl2/Sl2	2a
1	ROIs 70	6	121	423	F	A	AA	Norm	McCa/McCa	Sl2/Sl2	2a
1	ROIs 71	2	121	423	F	A	AA	Norm	McCa/McCa	Sl2/Sl2	2a
1	ROIs 72	19	121	423	F	A	AA	Norm	McCa/McCa	Sl2/Sl2	2a
1	ROIs 73	13	121	423	F	A	AA	Norm	McCa/McCa	Sl2/Sl2	2a
1	ROIs 74	8	121	423	F	A	AA	Norm	McCa/McCa	Sl2/Sl2	2a
1	ROIs 75	2	121	423	F	A	AA	Norm	McCa/McCa	Sl2/Sl2	2a
1	ROIs 76	6	121	423	F	A	AA	Norm	McCa/McCa	Sl2/Sl2	2a
1	ROIs 77	11	121	423	F	A	AA	Norm	McCa/McCa	Sl2/Sl2	2a
1	ROIs 78	4	121	423	F	A	AA	Norm	McCa/McCa	Sl2/Sl2	2a
1	ROIs 79	9	121	423	F	A	AA	Norm	McCa/McCa	Sl2/Sl2	2a
1	ROIs 8	8	121	423	F	A	AA	Norm	McCa/McCa	Sl2/Sl2	2a
1	ROIs 80	2	121	423	F	A	AA	Norm	McCa/McCa	Sl2/Sl2	2a
1	ROIs 81	5	121	423	F	A	AA	Norm	McCa/McCa	Sl2/Sl2	2a
1	ROIs 82	6	121	423	F	A	AA	Norm	McCa/McCa	Sl2/Sl2	2a
1	ROIs 83	6	121	423	F	A	AA	Norm	McCa/McCa	Sl2/Sl2	2a
1	ROIs 84	7	121	423	F	A	AA	Norm	McCa/McCa	Sl2/Sl2	2a
1	ROIs 85	3	121	423	F	A	AA	Norm	McCa/McCa	Sl2/Sl2	2a
1	ROIs 86	4	121	423	F	A	AA	Norm	McCa/McCa	Sl2/Sl2	2a
1	ROIs 87	5	121	423	F	A	AA	Norm	McCa/McCa	Sl2/Sl2	2a
1	ROIs 88	6	121	423	F	A	AA	Norm	McCa/McCa	Sl2/Sl2	2a
1	ROIs 89	2	121	423	F	A	AA	Norm	McCa/McCa	Sl2/Sl2	2a
1	ROIs 9	6	121	423	F	A	AA	Norm	McCa/McCa	Sl2/Sl2	2a
1	ROIs 90	4	121	423	F	A	AA	Norm	McCa/McCa	Sl2/Sl2	2a
1	ROIs 91	13	121	423	F	A	AA	Norm	McCa/McCa	Sl2/Sl2	2a
1	ROIs 92	2	121	423	F	A	AA	Norm	McCa/McCa	Sl2/Sl2	2a
1	ROIs 93	5	121	423	F	A	AA	Norm	McCa/McCa	Sl2/Sl2	2a
1	ROIs 94	3	121	423	F	A	AA	Norm	McCa/McCa	Sl2/Sl2	2a
1	ROIs 95	0	121	423	F	A	AA	Norm	McCa/McCa	Sl2/Sl2	2a
1	ROIs 96	13	121	423	F	A	AA	Norm	McCa/McCa	Sl2/Sl2	2a
1	ROIs 97	11	121	423	F	A	AA	Norm	McCa/McCa	Sl2/Sl2	2a
1	ROIs 98	7	121	423	F	A	AA	Norm	McCa/McCa	Sl2/Sl2	2a
1	ROIs 99	6	121	423	F	A	AA	Norm	McCa/McCa	Sl2/Sl2	2a
2	ROIs 1	12	150	801	F	A	AA	Norm	McCa/McCa	Sl2/Sl2	2a
2	ROIs 10	10	150	801	F	A	AA	Norm	McCa/McCa	Sl2/Sl2	2a
2	ROIs 100	7	150	801	F	A	AA	Norm	McCa/McCa	Sl2/Sl2	2a
2	ROIs 101	4	150	801	F	A	AA	Norm	McCa/McCa	Sl2/Sl2	2a
2	ROIs 102	8	150	801	F	A	AA	Norm	McCa/McCa	Sl2/Sl2	2a
2	ROIs 103	11	150	801	F	A	AA	Norm	McCa/McCa	Sl2/Sl2	2a
2	ROIs 104	9	150	801	F	A	AA	Norm	McCa/McCa	Sl2/Sl2	2a
2	ROIs 105	13	150	801	F	A	AA	Norm	McCa/McCa	Sl2/Sl2	2a
2	ROIs 106	9	150	801	F	A	AA	Norm	McCa/McCa	Sl2/Sl2	2a
2	ROIs 107	1	150	801	F	A	AA	Norm	McCa/McCa	Sl2/Sl2	2a
2	ROIs 108	19	150	801	F	A	AA	Norm	McCa/McCa	Sl2/Sl2	2a
2	ROIs 109	11	150	801	F	A	AA	Norm	McCa/McCa	Sl2/Sl2	2a
2	ROIs 11	6	150	801	F	A	AA	Norm	McCa/McCa	Sl2/Sl2	2a
2	ROIs 110	11	150	801	F	A	AA	Norm	McCa/McCa	Sl2/Sl2	2a
2	ROIs 111	0	150	801	F	A	AA	Norm	McCa/McCa	Sl2/Sl2	2a
2	ROIs 112	13	150	801	F	A	AA	Norm	McCa/McCa	Sl2/Sl2	2a
2	ROIs 113	14	150	801	F	A	AA	Norm	McCa/McCa	Sl2/Sl2	2a
2	ROIs 114	1	150	801	F	A	AA	Norm	McCa/McCa	Sl2/Sl2	2a
2	ROIs 115	3	150	801	F	A	AA	Norm	McCa/McCa	Sl2/Sl2	2a
2	ROIs 116	1	150	801	F	A	AA	Norm	McCa/McCa	Sl2/Sl2	2a
2	ROIs 117	4	150	801	F	A	AA	Norm	McCa/McCa	Sl2/Sl2	2a
2	ROIs 118	6	150	801	F	A	AA	Norm	McCa/McCa	Sl2/Sl2	2a
2	ROIs 119	0	150	801	F	A	AA	Norm	McCa/McCa	Sl2/Sl2	2a
2	ROIs 12	1	150	801	F	A	AA	Norm	McCa/McCa	Sl2/Sl2	2a
2	ROIs 120	5	150	801	F	A	AA	Norm	McCa/McCa	Sl2/Sl2	2a
2	ROIs 121	4	150	801	F	A	AA	Norm	McCa/McCa	Sl2/Sl2	2a
2	ROIs 122	6	150	801	F	A	AA	Norm	McCa/McCa	Sl2/Sl2	2a
2	ROIs 123	11	150	801	F	A	AA	Norm	McCa/McCa	Sl2/Sl2	2a
2	ROIs 124	2	150	801	F	A	AA	Norm	McCa/McCa	Sl2/Sl2	2a
2	ROIs 125	11	150	801	F	A	AA	Norm	McCa/McCa	Sl2/Sl2	2a
2	ROIs 126	1	150	801	F	A	AA	Norm	McCa/McCa	Sl2/Sl2	2a
2	ROIs 127	2	150	801	F	A	AA	Norm	McCa/McCa	Sl2/Sl2	2a
2	ROIs 128	11	150	801	F	A	AA	Norm	McCa/McCa	Sl2/Sl2	2a
2	ROIs 129	14	150	801	F	A	AA	Norm	McCa/McCa	Sl2/Sl2	2a
2	ROIs 13	3	150	801	F	A	AA	Norm	McCa/McCa	Sl2/Sl2	2a
2	ROIs 130	0	150	801	F	A	AA	Norm	McCa/McCa	Sl2/Sl2	2a
2	ROIs 131	5	150	801	F	A	AA	Norm	McCa/McCa	Sl2/Sl2	2a
2	ROIs 132	11	150	801	F	A	AA	Norm	McCa/McCa	Sl2/Sl2	2a
2	ROIs 133	3	150	801	F	A	AA	Norm	McCa/McCa	Sl2/Sl2	2a
2	ROIs 134	4	150	801	F	A	AA	Norm	McCa/McCa	Sl2/Sl2	2a
2	ROIs 135	5	150	801	F	A	AA	Norm	McCa/McCa	Sl2/Sl2	2a
2	ROIs 136	3	150	801	F	A	AA	Norm	McCa/McCa	Sl2/Sl2	2a
2	ROIs 137	9	150	801	F	A	AA	Norm	McCa/McCa	Sl2/Sl2	2a
2	ROIs 138	8	150	801	F	A	AA	Norm	McCa/McCa	Sl2/Sl2	2a
2	ROIs 139	2	150	801	F	A	AA	Norm	McCa/McCa	Sl2/Sl2	2a
2	ROIs 14	23	150	801	F	A	AA	Norm	McCa/McCa	Sl2/Sl2	2a
2	ROIs 140	11	150	801	F	A	AA	Norm	McCa/McCa	Sl2/Sl2	2a
2	ROIs 141	13	150	801	F	A	AA	Norm	McCa/McCa	Sl2/Sl2	2a
2	ROIs 142	10	150	801	F	A	AA	Norm	McCa/McCa	Sl2/Sl2	2a
2	ROIs 143	4	150	801	F	A	AA	Norm	McCa/McCa	Sl2/Sl2	2a
2	ROIs 144	8	150	801	F	A	AA	Norm	McCa/McCa	Sl2/Sl2	2a
2	ROIs 145	0	150	801	F	A	AA	Norm	McCa/McCa	Sl2/Sl2	2a
2	ROIs 146	4	150	801	F	A	AA	Norm	McCa/McCa	Sl2/Sl2	2a
2	ROIs 147	9	150	801	F	A	AA	Norm	McCa/McCa	Sl2/Sl2	2a
2	ROIs 148	1	150	801	F	A	AA	Norm	McCa/McCa	Sl2/Sl2	2a
2	ROIs 149	3	150	801	F	A	AA	Norm	McCa/McCa	Sl2/Sl2	2a
2	ROIs 15	12	150	801	F	A	AA	Norm	McCa/McCa	Sl2/Sl2	2a
2	ROIs 150	6	150	801	F	A	AA	Norm	McCa/McCa	Sl2/Sl2	2a
2	ROIs 151	10	150	801	F	A	AA	Norm	McCa/McCa	Sl2/Sl2	2a
2	ROIs 152	11	150	801	F	A	AA	Norm	McCa/McCa	Sl2/Sl2	2a
2	ROIs 153	6	150	801	F	A	AA	Norm	McCa/McCa	Sl2/Sl2	2a
2	ROIs 154	6	150	801	F	A	AA	Norm	McCa/McCa	Sl2/Sl2	2a
2	ROIs 155	4	150	801	F	A	AA	Norm	McCa/McCa	Sl2/Sl2	2a
2	ROIs 156	8	150	801	F	A	AA	Norm	McCa/McCa	Sl2/Sl2	2a
2	ROIs 157	1	150	801	F	A	AA	Norm	McCa/McCa	Sl2/Sl2	2a
2	ROIs 158	13	150	801	F	A	AA	Norm	McCa/McCa	Sl2/Sl2	2a
2	ROIs 159	14	150	801	F	A	AA	Norm	McCa/McCa	Sl2/Sl2	2a
2	ROIs 16	11	150	801	F	A	AA	Norm	McCa/McCa	Sl2/Sl2	2a
2	ROIs 160	9	150	801	F	A	AA	Norm	McCa/McCa	Sl2/Sl2	2a
2	ROIs 161	6	150	801	F	A	AA	Norm	McCa/McCa	Sl2/Sl2	2a
2	ROIs 162	0	150	801	F	A	AA	Norm	McCa/McCa	Sl2/Sl2	2a
2	ROIs 163	10	150	801	F	A	AA	Norm	McCa/McCa	Sl2/Sl2	2a
2	ROIs 164	10	150	801	F	A	AA	Norm	McCa/McCa	Sl2/Sl2	2a
2	ROIs 165	7	150	801	F	A	AA	Norm	McCa/McCa	Sl2/Sl2	2a
2	ROIs 166	7	150	801	F	A	AA	Norm	McCa/McCa	Sl2/Sl2	2a
2	ROIs 167	2	150	801	F	A	AA	Norm	McCa/McCa	Sl2/Sl2	2a
2	ROIs 168	10	150	801	F	A	AA	Norm	McCa/McCa	Sl2/Sl2	2a
2	ROIs 169	4	150	801	F	A	AA	Norm	McCa/McCa	Sl2/Sl2	2a
2	ROIs 17	2	150	801	F	A	AA	Norm	McCa/McCa	Sl2/Sl2	2a
2	ROIs 170	4	150	801	F	A	AA	Norm	McCa/McCa	Sl2/Sl2	2a
2	ROIs 171	2	150	801	F	A	AA	Norm	McCa/McCa	Sl2/Sl2	2a
2	ROIs 172	2	150	801	F	A	AA	Norm	McCa/McCa	Sl2/Sl2	2a
2	ROIs 173	6	150	801	F	A	AA	Norm	McCa/McCa	Sl2/Sl2	2a
2	ROIs 174	12	150	801	F	A	AA	Norm	McCa/McCa	Sl2/Sl2	2a
2	ROIs 175	3	150	801	F	A	AA	Norm	McCa/McCa	Sl2/Sl2	2a
2	ROIs 176	5	150	801	F	A	AA	Norm	McCa/McCa	Sl2/Sl2	2a
2	ROIs 177	1	150	801	F	A	AA	Norm	McCa/McCa	Sl2/Sl2	2a
2	ROIs 178	18	150	801	F	A	AA	Norm	McCa/McCa	Sl2/Sl2	2a
2	ROIs 179	3	150	801	F	A	AA	Norm	McCa/McCa	Sl2/Sl2	2a
2	ROIs 18	1	150	801	F	A	AA	Norm	McCa/McCa	Sl2/Sl2	2a
2	ROIs 180	10	150	801	F	A	AA	Norm	McCa/McCa	Sl2/Sl2	2a
2	ROIs 181	13	150	801	F	A	AA	Norm	McCa/McCa	Sl2/Sl2	2a
2	ROIs 182	9	150	801	F	A	AA	Norm	McCa/McCa	Sl2/Sl2	2a
2	ROIs 183	0	150	801	F	A	AA	Norm	McCa/McCa	Sl2/Sl2	2a
2	ROIs 184	3	150	801	F	A	AA	Norm	McCa/McCa	Sl2/Sl2	2a
2	ROIs 185	9	150	801	F	A	AA	Norm	McCa/McCa	Sl2/Sl2	2a
2	ROIs 186	8	150	801	F	A	AA	Norm	McCa/McCa	Sl2/Sl2	2a
2	ROIs 187	8	150	801	F	A	AA	Norm	McCa/McCa	Sl2/Sl2	2a
2	ROIs 188	3	150	801	F	A	AA	Norm	McCa/McCa	Sl2/Sl2	2a
2	ROIs 189	6	150	801	F	A	AA	Norm	McCa/McCa	Sl2/Sl2	2a
2	ROIs 19	4	150	801	F	A	AA	Norm	McCa/McCa	Sl2/Sl2	2a
2	ROIs 190	5	150	801	F	A	AA	Norm	McCa/McCa	Sl2/Sl2	2a
2	ROIs 191	17	150	801	F	A	AA	Norm	McCa/McCa	Sl2/Sl2	2a
2	ROIs 192	0	150	801	F	A	AA	Norm	McCa/McCa	Sl2/Sl2	2a
2	ROIs 193	14	150	801	F	A	AA	Norm	McCa/McCa	Sl2/Sl2	2a
2	ROIs 194	8	150	801	F	A	AA	Norm	McCa/McCa	Sl2/Sl2	2a
2	ROIs 195	2	150	801	F	A	AA	Norm	McCa/McCa	Sl2/Sl2	2a
2	ROIs 2	13	150	801	F	A	AA	Norm	McCa/McCa	Sl2/Sl2	2a
2	ROIs 20	3	150	801	F	A	AA	Norm	McCa/McCa	Sl2/Sl2	2a
2	ROIs 21	13	150	801	F	A	AA	Norm	McCa/McCa	Sl2/Sl2	2a
2	ROIs 22	11	150	801	F	A	AA	Norm	McCa/McCa	Sl2/Sl2	2a
2	ROIs 23	2	150	801	F	A	AA	Norm	McCa/McCa	Sl2/Sl2	2a
2	ROIs 23	12	150	801	F	A	AA	Norm	McCa/McCa	Sl2/Sl2	2a
2	ROIs 24	9	150	801	F	A	AA	Norm	McCa/McCa	Sl2/Sl2	2a
2	ROIs 24	2	150	801	F	A	AA	Norm	McCa/McCa	Sl2/Sl2	2a
2	ROIs 25	4	150	801	F	A	AA	Norm	McCa/McCa	Sl2/Sl2	2a
2	ROIs 25	11	150	801	F	A	AA	Norm	McCa/McCa	Sl2/Sl2	2a
2	ROIs 26	13	150	801	F	A	AA	Norm	McCa/McCa	Sl2/Sl2	2a
2	ROIs 26	4	150	801	F	A	AA	Norm	McCa/McCa	Sl2/Sl2	2a
2	ROIs 27	3	150	801	F	A	AA	Norm	McCa/McCa	Sl2/Sl2	2a
2	ROIs 27	9	150	801	F	A	AA	Norm	McCa/McCa	Sl2/Sl2	2a
2	ROIs 28	16	150	801	F	A	AA	Norm	McCa/McCa	Sl2/Sl2	2a
2	ROIs 28	4	150	801	F	A	AA	Norm	McCa/McCa	Sl2/Sl2	2a
2	ROIs 29	1	150	801	F	A	AA	Norm	McCa/McCa	Sl2/Sl2	2a
2	ROIs 29	8	150	801	F	A	AA	Norm	McCa/McCa	Sl2/Sl2	2a
2	ROIs 3	6	150	801	F	A	AA	Norm	McCa/McCa	Sl2/Sl2	2a
2	ROIs 30	11	150	801	F	A	AA	Norm	McCa/McCa	Sl2/Sl2	2a
2	ROIs 30	13	150	801	F	A	AA	Norm	McCa/McCa	Sl2/Sl2	2a
2	ROIs 31	14	150	801	F	A	AA	Norm	McCa/McCa	Sl2/Sl2	2a
2	ROIs 31	0	150	801	F	A	AA	Norm	McCa/McCa	Sl2/Sl2	2a
2	ROIs 32	7	150	801	F	A	AA	Norm	McCa/McCa	Sl2/Sl2	2a
2	ROIs 32	0	150	801	F	A	AA	Norm	McCa/McCa	Sl2/Sl2	2a
2	ROIs 33	9	150	801	F	A	AA	Norm	McCa/McCa	Sl2/Sl2	2a
2	ROIs 33	17	150	801	F	A	AA	Norm	McCa/McCa	Sl2/Sl2	2a
2	ROIs 34	7	150	801	F	A	AA	Norm	McCa/McCa	Sl2/Sl2	2a
2	ROIs 35	8	150	801	F	A	AA	Norm	McCa/McCa	Sl2/Sl2	2a
2	ROIs 36	2	150	801	F	A	AA	Norm	McCa/McCa	Sl2/Sl2	2a
2	ROIs 37	15	150	801	F	A	AA	Norm	McCa/McCa	Sl2/Sl2	2a
2	ROIs 38	11	150	801	F	A	AA	Norm	McCa/McCa	Sl2/Sl2	2a
2	ROIs 39	11	150	801	F	A	AA	Norm	McCa/McCa	Sl2/Sl2	2a
2	ROIs 4	9	150	801	F	A	AA	Norm	McCa/McCa	Sl2/Sl2	2a
2	ROIs 40	10	150	801	F	A	AA	Norm	McCa/McCa	Sl2/Sl2	2a
2	ROIs 41	15	150	801	F	A	AA	Norm	McCa/McCa	Sl2/Sl2	2a
2	ROIs 42	9	150	801	F	A	AA	Norm	McCa/McCa	Sl2/Sl2	2a
2	ROIs 43	10	150	801	F	A	AA	Norm	McCa/McCa	Sl2/Sl2	2a
2	ROIs 44	13	150	801	F	A	AA	Norm	McCa/McCa	Sl2/Sl2	2a
2	ROIs 45	16	150	801	F	A	AA	Norm	McCa/McCa	Sl2/Sl2	2a
2	ROIs 46	9	150	801	F	A	AA	Norm	McCa/McCa	Sl2/Sl2	2a
2	ROIs 47	8	150	801	F	A	AA	Norm	McCa/McCa	Sl2/Sl2	2a
2	ROIs 48	1	150	801	F	A	AA	Norm	McCa/McCa	Sl2/Sl2	2a
2	ROIs 49	6	150	801	F	A	AA	Norm	McCa/McCa	Sl2/Sl2	2a
2	ROIs 5	21	150	801	F	A	AA	Norm	McCa/McCa	Sl2/Sl2	2a
2	ROIs 50	10	150	801	F	A	AA	Norm	McCa/McCa	Sl2/Sl2	2a
2	ROIs 51	14	150	801	F	A	AA	Norm	McCa/McCa	Sl2/Sl2	2a
2	ROIs 52	8	150	801	F	A	AA	Norm	McCa/McCa	Sl2/Sl2	2a
2	ROIs 53	5	150	801	F	A	AA	Norm	McCa/McCa	Sl2/Sl2	2a
2	ROIs 54	14	150	801	F	A	AA	Norm	McCa/McCa	Sl2/Sl2	2a
2	ROIs 55	5	150	801	F	A	AA	Norm	McCa/McCa	Sl2/Sl2	2a
2	ROIs 56	8	150	801	F	A	AA	Norm	McCa/McCa	Sl2/Sl2	2a
2	ROIs 57	15	150	801	F	A	AA	Norm	McCa/McCa	Sl2/Sl2	2a
2	ROIs 58	13	150	801	F	A	AA	Norm	McCa/McCa	Sl2/Sl2	2a
2	ROIs 59	15	150	801	F	A	AA	Norm	McCa/McCa	Sl2/Sl2	2a
2	ROIs 6	1	150	801	F	A	AA	Norm	McCa/McCa	Sl2/Sl2	2a
2	ROIs 60	5	150	801	F	A	AA	Norm	McCa/McCa	Sl2/Sl2	2a
2	ROIs 61	4	150	801	F	A	AA	Norm	McCa/McCa	Sl2/Sl2	2a
2	ROIs 62	6	150	801	F	A	AA	Norm	McCa/McCa	Sl2/Sl2	2a
2	ROIs 63	11	150	801	F	A	AA	Norm	McCa/McCa	Sl2/Sl2	2a
2	ROIs 64	14	150	801	F	A	AA	Norm	McCa/McCa	Sl2/Sl2	2a
2	ROIs 65	21	150	801	F	A	AA	Norm	McCa/McCa	Sl2/Sl2	2a
2	ROIs 66	9	150	801	F	A	AA	Norm	McCa/McCa	Sl2/Sl2	2a
2	ROIs 67	18	150	801	F	A	AA	Norm	McCa/McCa	Sl2/Sl2	2a
2	ROIs 68	11	150	801	F	A	AA	Norm	McCa/McCa	Sl2/Sl2	2a
2	ROIs 69	16	150	801	F	A	AA	Norm	McCa/McCa	Sl2/Sl2	2a
2	ROIs 7	7	150	801	F	A	AA	Norm	McCa/McCa	Sl2/Sl2	2a
2	ROIs 70	10	150	801	F	A	AA	Norm	McCa/McCa	Sl2/Sl2	2a
2	ROIs 71	0	150	801	F	A	AA	Norm	McCa/McCa	Sl2/Sl2	2a
2	ROIs 72	11	150	801	F	A	AA	Norm	McCa/McCa	Sl2/Sl2	2a
2	ROIs 73	10	150	801	F	A	AA	Norm	McCa/McCa	Sl2/Sl2	2a
2	ROIs 74	5	150	801	F	A	AA	Norm	McCa/McCa	Sl2/Sl2	2a
2	ROIs 75	8	150	801	F	A	AA	Norm	McCa/McCa	Sl2/Sl2	2a
2	ROIs 76	6	150	801	F	A	AA	Norm	McCa/McCa	Sl2/Sl2	2a
2	ROIs 77	0	150	801	F	A	AA	Norm	McCa/McCa	Sl2/Sl2	2a
2	ROIs 78	2	150	801	F	A	AA	Norm	McCa/McCa	Sl2/Sl2	2a
2	ROIs 79	12	150	801	F	A	AA	Norm	McCa/McCa	Sl2/Sl2	2a
2	ROIs 8	10	150	801	F	A	AA	Norm	McCa/McCa	Sl2/Sl2	2a
2	ROIs 80	15	150	801	F	A	AA	Norm	McCa/McCa	Sl2/Sl2	2a
2	ROIs 81	5	150	801	F	A	AA	Norm	McCa/McCa	Sl2/Sl2	2a
2	ROIs 82	5	150	801	F	A	AA	Norm	McCa/McCa	Sl2/Sl2	2a
2	ROIs 83	9	150	801	F	A	AA	Norm	McCa/McCa	Sl2/Sl2	2a
2	ROIs 84	9	150	801	F	A	AA	Norm	McCa/McCa	Sl2/Sl2	2a
2	ROIs 85	20	150	801	F	A	AA	Norm	McCa/McCa	Sl2/Sl2	2a
2	ROIs 86	2	150	801	F	A	AA	Norm	McCa/McCa	Sl2/Sl2	2a
2	ROIs 87	6	150	801	F	A	AA	Norm	McCa/McCa	Sl2/Sl2	2a
2	ROIs 88	1	150	801	F	A	AA	Norm	McCa/McCa	Sl2/Sl2	2a
2	ROIs 89	7	150	801	F	A	AA	Norm	McCa/McCa	Sl2/Sl2	2a
2	ROIs 9	7	150	801	F	A	AA	Norm	McCa/McCa	Sl2/Sl2	2a
2	ROIs 90	18	150	801	F	A	AA	Norm	McCa/McCa	Sl2/Sl2	2a
2	ROIs 91	7	150	801	F	A	AA	Norm	McCa/McCa	Sl2/Sl2	2a
2	ROIs 92	18	150	801	F	A	AA	Norm	McCa/McCa	Sl2/Sl2	2a
2	ROIs 93	15	150	801	F	A	AA	Norm	McCa/McCa	Sl2/Sl2	2a
2	ROIs 94	9	150	801	F	A	AA	Norm	McCa/McCa	Sl2/Sl2	2a
2	ROIs 95	14	150	801	F	A	AA	Norm	McCa/McCa	Sl2/Sl2	2a
2	ROIs 96	12	150	801	F	A	AA	Norm	McCa/McCa	Sl2/Sl2	2a
2	ROIs 97	1	150	801	F	A	AA	Norm	McCa/McCa	Sl2/Sl2	2a
2	ROIs 98	9	150	801	F	A	AA	Norm	McCa/McCa	Sl2/Sl2	2a
2	ROIs 99	4	150	801	F	A	AA	Norm	McCa/McCa	Sl2/Sl2	2a
3	ROIs 1	6	119	475	M	B	AA	Norm	McCa/McCa	Sl2/Sl2	2a
3	ROIs 10	13	119	475	M	B	AA	Norm	McCa/McCa	Sl2/Sl2	2a
3	ROIs 100	1	119	475	M	B	AA	Norm	McCa/McCa	Sl2/Sl2	2a
3	ROIs 101	4	119	475	M	B	AA	Norm	McCa/McCa	Sl2/Sl2	2a
3	ROIs 102	16	119	475	M	B	AA	Norm	McCa/McCa	Sl2/Sl2	2a
3	ROIs 103	16	119	475	M	B	AA	Norm	McCa/McCa	Sl2/Sl2	2a
3	ROIs 104	11	119	475	M	B	AA	Norm	McCa/McCa	Sl2/Sl2	2a
3	ROIs 105	10	119	475	M	B	AA	Norm	McCa/McCa	Sl2/Sl2	2a
3	ROIs 106	12	119	475	M	B	AA	Norm	McCa/McCa	Sl2/Sl2	2a
3	ROIs 107	19	119	475	M	B	AA	Norm	McCa/McCa	Sl2/Sl2	2a
3	ROIs 108	8	119	475	M	B	AA	Norm	McCa/McCa	Sl2/Sl2	2a
3	ROIs 109	17	119	475	M	B	AA	Norm	McCa/McCa	Sl2/Sl2	2a
3	ROIs 11	13	119	475	M	B	AA	Norm	McCa/McCa	Sl2/Sl2	2a
3	ROIs 110	16	119	475	M	B	AA	Norm	McCa/McCa	Sl2/Sl2	2a
3	ROIs 111	10	119	475	M	B	AA	Norm	McCa/McCa	Sl2/Sl2	2a
3	ROIs 112	6	119	475	M	B	AA	Norm	McCa/McCa	Sl2/Sl2	2a
3	ROIs 113	20	119	475	M	B	AA	Norm	McCa/McCa	Sl2/Sl2	2a
3	ROIs 114	30	119	475	M	B	AA	Norm	McCa/McCa	Sl2/Sl2	2a
3	ROIs 115	19	119	475	M	B	AA	Norm	McCa/McCa	Sl2/Sl2	2a
3	ROIs 116	18	119	475	M	B	AA	Norm	McCa/McCa	Sl2/Sl2	2a
3	ROIs 117	4	119	475	M	B	AA	Norm	McCa/McCa	Sl2/Sl2	2a
3	ROIs 118	13	119	475	M	B	AA	Norm	McCa/McCa	Sl2/Sl2	2a
3	ROIs 119	13	119	475	M	B	AA	Norm	McCa/McCa	Sl2/Sl2	2a
3	ROIs 12	11	119	475	M	B	AA	Norm	McCa/McCa	Sl2/Sl2	2a
3	ROIs 120	9	119	475	M	B	AA	Norm	McCa/McCa	Sl2/Sl2	2a
3	ROIs 121	6	119	475	M	B	AA	Norm	McCa/McCa	Sl2/Sl2	2a
3	ROIs 122	16	119	475	M	B	AA	Norm	McCa/McCa	Sl2/Sl2	2a
3	ROIs 123	17	119	475	M	B	AA	Norm	McCa/McCa	Sl2/Sl2	2a
3	ROIs 124	11	119	475	M	B	AA	Norm	McCa/McCa	Sl2/Sl2	2a
3	ROIs 125	5	119	475	M	B	AA	Norm	McCa/McCa	Sl2/Sl2	2a
3	ROIs 126	12	119	475	M	B	AA	Norm	McCa/McCa	Sl2/Sl2	2a
3	ROIs 127	9	119	475	M	B	AA	Norm	McCa/McCa	Sl2/Sl2	2a
3	ROIs 128	5	119	475	M	B	AA	Norm	McCa/McCa	Sl2/Sl2	2a
3	ROIs 129	6	119	475	M	B	AA	Norm	McCa/McCa	Sl2/Sl2	2a
3	ROIs 13	19	119	475	M	B	AA	Norm	McCa/McCa	Sl2/Sl2	2a
3	ROIs 130	8	119	475	M	B	AA	Norm	McCa/McCa	Sl2/Sl2	2a
3	ROIs 131	32	119	475	M	B	AA	Norm	McCa/McCa	Sl2/Sl2	2a
3	ROIs 132	10	119	475	M	B	AA	Norm	McCa/McCa	Sl2/Sl2	2a
3	ROIs 133	11	119	475	M	B	AA	Norm	McCa/McCa	Sl2/Sl2	2a
3	ROIs 134	5	119	475	M	B	AA	Norm	McCa/McCa	Sl2/Sl2	2a
3	ROIs 135	11	119	475	M	B	AA	Norm	McCa/McCa	Sl2/Sl2	2a
3	ROIs 136	0	119	475	M	B	AA	Norm	McCa/McCa	Sl2/Sl2	2a
3	ROIs 137	16	119	475	M	B	AA	Norm	McCa/McCa	Sl2/Sl2	2a
3	ROIs 138	17	119	475	M	B	AA	Norm	McCa/McCa	Sl2/Sl2	2a
3	ROIs 139	9	119	475	M	B	AA	Norm	McCa/McCa	Sl2/Sl2	2a
3	ROIs 14	10	119	475	M	B	AA	Norm	McCa/McCa	Sl2/Sl2	2a
3	ROIs 140	7	119	475	M	B	AA	Norm	McCa/McCa	Sl2/Sl2	2a
3	ROIs 141	14	119	475	M	B	AA	Norm	McCa/McCa	Sl2/Sl2	2a
3	ROIs 142	1	119	475	M	B	AA	Norm	McCa/McCa	Sl2/Sl2	2a
3	ROIs 143	13	119	475	M	B	AA	Norm	McCa/McCa	Sl2/Sl2	2a
3	ROIs 144	8	119	475	M	B	AA	Norm	McCa/McCa	Sl2/Sl2	2a
3	ROIs 145	5	119	475	M	B	AA	Norm	McCa/McCa	Sl2/Sl2	2a
3	ROIs 146	3	119	475	M	B	AA	Norm	McCa/McCa	Sl2/Sl2	2a
3	ROIs 147	8	119	475	M	B	AA	Norm	McCa/McCa	Sl2/Sl2	2a
3	ROIs 148	13	119	475	M	B	AA	Norm	McCa/McCa	Sl2/Sl2	2a
3	ROIs 149	7	119	475	M	B	AA	Norm	McCa/McCa	Sl2/Sl2	2a
3	ROIs 15	12	119	475	M	B	AA	Norm	McCa/McCa	Sl2/Sl2	2a
3	ROIs 150	11	119	475	M	B	AA	Norm	McCa/McCa	Sl2/Sl2	2a
3	ROIs 151	4	119	475	M	B	AA	Norm	McCa/McCa	Sl2/Sl2	2a
3	ROIs 152	6	119	475	M	B	AA	Norm	McCa/McCa	Sl2/Sl2	2a
3	ROIs 153	2	119	475	M	B	AA	Norm	McCa/McCa	Sl2/Sl2	2a
3	ROIs 154	11	119	475	M	B	AA	Norm	McCa/McCa	Sl2/Sl2	2a
3	ROIs 155	19	119	475	M	B	AA	Norm	McCa/McCa	Sl2/Sl2	2a
3	ROIs 156	11	119	475	M	B	AA	Norm	McCa/McCa	Sl2/Sl2	2a
3	ROIs 157	1	119	475	M	B	AA	Norm	McCa/McCa	Sl2/Sl2	2a
3	ROIs 158	18	119	475	M	B	AA	Norm	McCa/McCa	Sl2/Sl2	2a
3	ROIs 159	19	119	475	M	B	AA	Norm	McCa/McCa	Sl2/Sl2	2a
3	ROIs 16	10	119	475	M	B	AA	Norm	McCa/McCa	Sl2/Sl2	2a
3	ROIs 160	22	119	475	M	B	AA	Norm	McCa/McCa	Sl2/Sl2	2a
3	ROIs 161	21	119	475	M	B	AA	Norm	McCa/McCa	Sl2/Sl2	2a
3	ROIs 162	13	119	475	M	B	AA	Norm	McCa/McCa	Sl2/Sl2	2a
3	ROIs 163	28	119	475	M	B	AA	Norm	McCa/McCa	Sl2/Sl2	2a
3	ROIs 164	14	119	475	M	B	AA	Norm	McCa/McCa	Sl2/Sl2	2a
3	ROIs 165	16	119	475	M	B	AA	Norm	McCa/McCa	Sl2/Sl2	2a
3	ROIs 166	23	119	475	M	B	AA	Norm	McCa/McCa	Sl2/Sl2	2a
3	ROIs 167	12	119	475	M	B	AA	Norm	McCa/McCa	Sl2/Sl2	2a
3	ROIs 168	8	119	475	M	B	AA	Norm	McCa/McCa	Sl2/Sl2	2a
3	ROIs 169	11	119	475	M	B	AA	Norm	McCa/McCa	Sl2/Sl2	2a
3	ROIs 17	5	119	475	M	B	AA	Norm	McCa/McCa	Sl2/Sl2	2a
3	ROIs 170	23	119	475	M	B	AA	Norm	McCa/McCa	Sl2/Sl2	2a
3	ROIs 171	12	119	475	M	B	AA	Norm	McCa/McCa	Sl2/Sl2	2a
3	ROIs 172	15	119	475	M	B	AA	Norm	McCa/McCa	Sl2/Sl2	2a
3	ROIs 173	9	119	475	M	B	AA	Norm	McCa/McCa	Sl2/Sl2	2a
3	ROIs 174	8	119	475	M	B	AA	Norm	McCa/McCa	Sl2/Sl2	2a
3	ROIs 175	24	119	475	M	B	AA	Norm	McCa/McCa	Sl2/Sl2	2a
3	ROIs 176	21	119	475	M	B	AA	Norm	McCa/McCa	Sl2/Sl2	2a
3	ROIs 177	21	119	475	M	B	AA	Norm	McCa/McCa	Sl2/Sl2	2a
3	ROIs 178	4	119	475	M	B	AA	Norm	McCa/McCa	Sl2/Sl2	2a
3	ROIs 179	15	119	475	M	B	AA	Norm	McCa/McCa	Sl2/Sl2	2a
3	ROIs 18	7	119	475	M	B	AA	Norm	McCa/McCa	Sl2/Sl2	2a
3	ROIs 180	8	119	475	M	B	AA	Norm	McCa/McCa	Sl2/Sl2	2a
3	ROIs 181	6	119	475	M	B	AA	Norm	McCa/McCa	Sl2/Sl2	2a
3	ROIs 182	19	119	475	M	B	AA	Norm	McCa/McCa	Sl2/Sl2	2a
3	ROIs 183	14	119	475	M	B	AA	Norm	McCa/McCa	Sl2/Sl2	2a
3	ROIs 184	5	119	475	M	B	AA	Norm	McCa/McCa	Sl2/Sl2	2a
3	ROIs 185	24	119	475	M	B	AA	Norm	McCa/McCa	Sl2/Sl2	2a
3	ROIs 186	15	119	475	M	B	AA	Norm	McCa/McCa	Sl2/Sl2	2a
3	ROIs 187	13	119	475	M	B	AA	Norm	McCa/McCa	Sl2/Sl2	2a
3	ROIs 19	10	119	475	M	B	AA	Norm	McCa/McCa	Sl2/Sl2	2a
3	ROIs 2	19	119	475	M	B	AA	Norm	McCa/McCa	Sl2/Sl2	2a
3	ROIs 20	12	119	475	M	B	AA	Norm	McCa/McCa	Sl2/Sl2	2a
3	ROIs 21	1	119	475	M	B	AA	Norm	McCa/McCa	Sl2/Sl2	2a
3	ROIs 22	13	119	475	M	B	AA	Norm	McCa/McCa	Sl2/Sl2	2a
3	ROIs 23	0	119	475	M	B	AA	Norm	McCa/McCa	Sl2/Sl2	2a
3	ROIs 24	6	119	475	M	B	AA	Norm	McCa/McCa	Sl2/Sl2	2a
3	ROIs 25	4	119	475	M	B	AA	Norm	McCa/McCa	Sl2/Sl2	2a
3	ROIs 26	18	119	475	M	B	AA	Norm	McCa/McCa	Sl2/Sl2	2a
3	ROIs 27	7	119	475	M	B	AA	Norm	McCa/McCa	Sl2/Sl2	2a
3	ROIs 28	6	119	475	M	B	AA	Norm	McCa/McCa	Sl2/Sl2	2a
3	ROIs 29	3	119	475	M	B	AA	Norm	McCa/McCa	Sl2/Sl2	2a
3	ROIs 3	5	119	475	M	B	AA	Norm	McCa/McCa	Sl2/Sl2	2a
3	ROIs 30	13	119	475	M	B	AA	Norm	McCa/McCa	Sl2/Sl2	2a
3	ROIs 31	9	119	475	M	B	AA	Norm	McCa/McCa	Sl2/Sl2	2a
3	ROIs 32	16	119	475	M	B	AA	Norm	McCa/McCa	Sl2/Sl2	2a
3	ROIs 33	12	119	475	M	B	AA	Norm	McCa/McCa	Sl2/Sl2	2a
3	ROIs 34	3	119	475	M	B	AA	Norm	McCa/McCa	Sl2/Sl2	2a
3	ROIs 35	7	119	475	M	B	AA	Norm	McCa/McCa	Sl2/Sl2	2a
3	ROIs 36	1	119	475	M	B	AA	Norm	McCa/McCa	Sl2/Sl2	2a
3	ROIs 37	16	119	475	M	B	AA	Norm	McCa/McCa	Sl2/Sl2	2a
3	ROIs 38	8	119	475	M	B	AA	Norm	McCa/McCa	Sl2/Sl2	2a
3	ROIs 39	12	119	475	M	B	AA	Norm	McCa/McCa	Sl2/Sl2	2a
3	ROIs 4	6	119	475	M	B	AA	Norm	McCa/McCa	Sl2/Sl2	2a
3	ROIs 40	22	119	475	M	B	AA	Norm	McCa/McCa	Sl2/Sl2	2a
3	ROIs 41	3	119	475	M	B	AA	Norm	McCa/McCa	Sl2/Sl2	2a
3	ROIs 42	9	119	475	M	B	AA	Norm	McCa/McCa	Sl2/Sl2	2a
3	ROIs 43	17	119	475	M	B	AA	Norm	McCa/McCa	Sl2/Sl2	2a
3	ROIs 44	6	119	475	M	B	AA	Norm	McCa/McCa	Sl2/Sl2	2a
3	ROIs 45	6	119	475	M	B	AA	Norm	McCa/McCa	Sl2/Sl2	2a
3	ROIs 46	16	119	475	M	B	AA	Norm	McCa/McCa	Sl2/Sl2	2a
3	ROIs 47	4	119	475	M	B	AA	Norm	McCa/McCa	Sl2/Sl2	2a
3	ROIs 48	15	119	475	M	B	AA	Norm	McCa/McCa	Sl2/Sl2	2a
3	ROIs 49	11	119	475	M	B	AA	Norm	McCa/McCa	Sl2/Sl2	2a
3	ROIs 5	5	119	475	M	B	AA	Norm	McCa/McCa	Sl2/Sl2	2a
3	ROIs 50	10	119	475	M	B	AA	Norm	McCa/McCa	Sl2/Sl2	2a
3	ROIs 51	8	119	475	M	B	AA	Norm	McCa/McCa	Sl2/Sl2	2a
3	ROIs 52	3	119	475	M	B	AA	Norm	McCa/McCa	Sl2/Sl2	2a
3	ROIs 53	5	119	475	M	B	AA	Norm	McCa/McCa	Sl2/Sl2	2a
3	ROIs 54	12	119	475	M	B	AA	Norm	McCa/McCa	Sl2/Sl2	2a
3	ROIs 55	9	119	475	M	B	AA	Norm	McCa/McCa	Sl2/Sl2	2a
3	ROIs 56	7	119	475	M	B	AA	Norm	McCa/McCa	Sl2/Sl2	2a
3	ROIs 57	3	119	475	M	B	AA	Norm	McCa/McCa	Sl2/Sl2	2a
3	ROIs 58	19	119	475	M	B	AA	Norm	McCa/McCa	Sl2/Sl2	2a
3	ROIs 59	19	119	475	M	B	AA	Norm	McCa/McCa	Sl2/Sl2	2a
3	ROIs 6	11	119	475	M	B	AA	Norm	McCa/McCa	Sl2/Sl2	2a
3	ROIs 60	20	119	475	M	B	AA	Norm	McCa/McCa	Sl2/Sl2	2a
3	ROIs 61	6	119	475	M	B	AA	Norm	McCa/McCa	Sl2/Sl2	2a
3	ROIs 62	6	119	475	M	B	AA	Norm	McCa/McCa	Sl2/Sl2	2a
3	ROIs 63	12	119	475	M	B	AA	Norm	McCa/McCa	Sl2/Sl2	2a
3	ROIs 64	28	119	475	M	B	AA	Norm	McCa/McCa	Sl2/Sl2	2a
3	ROIs 65	22	119	475	M	B	AA	Norm	McCa/McCa	Sl2/Sl2	2a
3	ROIs 66	21	119	475	M	B	AA	Norm	McCa/McCa	Sl2/Sl2	2a
3	ROIs 67	12	119	475	M	B	AA	Norm	McCa/McCa	Sl2/Sl2	2a
3	ROIs 68	19	119	475	M	B	AA	Norm	McCa/McCa	Sl2/Sl2	2a
3	ROIs 69	4	119	475	M	B	AA	Norm	McCa/McCa	Sl2/Sl2	2a
3	ROIs 7	13	119	475	M	B	AA	Norm	McCa/McCa	Sl2/Sl2	2a
3	ROIs 70	15	119	475	M	B	AA	Norm	McCa/McCa	Sl2/Sl2	2a
3	ROIs 71	15	119	475	M	B	AA	Norm	McCa/McCa	Sl2/Sl2	2a
3	ROIs 72	8	119	475	M	B	AA	Norm	McCa/McCa	Sl2/Sl2	2a
3	ROIs 73	13	119	475	M	B	AA	Norm	McCa/McCa	Sl2/Sl2	2a
3	ROIs 74	23	119	475	M	B	AA	Norm	McCa/McCa	Sl2/Sl2	2a
3	ROIs 75	18	119	475	M	B	AA	Norm	McCa/McCa	Sl2/Sl2	2a
3	ROIs 76	13	119	475	M	B	AA	Norm	McCa/McCa	Sl2/Sl2	2a
3	ROIs 77	20	119	475	M	B	AA	Norm	McCa/McCa	Sl2/Sl2	2a
3	ROIs 78	27	119	475	M	B	AA	Norm	McCa/McCa	Sl2/Sl2	2a
3	ROIs 79	23	119	475	M	B	AA	Norm	McCa/McCa	Sl2/Sl2	2a
3	ROIs 8	9	119	475	M	B	AA	Norm	McCa/McCa	Sl2/Sl2	2a
3	ROIs 80	23	119	475	M	B	AA	Norm	McCa/McCa	Sl2/Sl2	2a
3	ROIs 81	14	119	475	M	B	AA	Norm	McCa/McCa	Sl2/Sl2	2a
3	ROIs 82	12	119	475	M	B	AA	Norm	McCa/McCa	Sl2/Sl2	2a
3	ROIs 83	22	119	475	M	B	AA	Norm	McCa/McCa	Sl2/Sl2	2a
3	ROIs 84	11	119	475	M	B	AA	Norm	McCa/McCa	Sl2/Sl2	2a
3	ROIs 85	21	119	475	M	B	AA	Norm	McCa/McCa	Sl2/Sl2	2a
3	ROIs 86	7	119	475	M	B	AA	Norm	McCa/McCa	Sl2/Sl2	2a
3	ROIs 87	11	119	475	M	B	AA	Norm	McCa/McCa	Sl2/Sl2	2a
3	ROIs 88	7	119	475	M	B	AA	Norm	McCa/McCa	Sl2/Sl2	2a
3	ROIs 89	5	119	475	M	B	AA	Norm	McCa/McCa	Sl2/Sl2	2a
3	ROIs 9	19	119	475	M	B	AA	Norm	McCa/McCa	Sl2/Sl2	2a
3	ROIs 90	13	119	475	M	B	AA	Norm	McCa/McCa	Sl2/Sl2	2a
3	ROIs 91	19	119	475	M	B	AA	Norm	McCa/McCa	Sl2/Sl2	2a
3	ROIs 92	7	119	475	M	B	AA	Norm	McCa/McCa	Sl2/Sl2	2a
3	ROIs 93	17	119	475	M	B	AA	Norm	McCa/McCa	Sl2/Sl2	2a
3	ROIs 94	17	119	475	M	B	AA	Norm	McCa/McCa	Sl2/Sl2	2a
3	ROIs 95	18	119	475	M	B	AA	Norm	McCa/McCa	Sl2/Sl2	2a
3	ROIs 96	5	119	475	M	B	AA	Norm	McCa/McCa	Sl2/Sl2	2a
3	ROIs 97	14	119	475	M	B	AA	Norm	McCa/McCa	Sl2/Sl2	2a
3	ROIs 98	3	119	475	M	B	AA	Norm	McCa/McCa	Sl2/Sl2	2a
3	ROIs 99	0	119	475	M	B	AA	Norm	McCa/McCa	Sl2/Sl2	2a
4	ROIs 1	7	116	357	F	A	AA	Het	McCa/McCa	Sl2/Sl2	2a
4	ROIs 10	5	116	357	F	A	AA	Het	McCa/McCa	Sl2/Sl2	2a
4	ROIs 100	12	116	357	F	A	AA	Het	McCa/McCa	Sl2/Sl2	2a
4	ROIs 101	25	116	357	F	A	AA	Het	McCa/McCa	Sl2/Sl2	2a
4	ROIs 102	14	116	357	F	A	AA	Het	McCa/McCa	Sl2/Sl2	2a
4	ROIs 103	3	116	357	F	A	AA	Het	McCa/McCa	Sl2/Sl2	2a
4	ROIs 104	19	116	357	F	A	AA	Het	McCa/McCa	Sl2/Sl2	2a
4	ROIs 105	2	116	357	F	A	AA	Het	McCa/McCa	Sl2/Sl2	2a
4	ROIs 106	9	116	357	F	A	AA	Het	McCa/McCa	Sl2/Sl2	2a
4	ROIs 107	20	116	357	F	A	AA	Het	McCa/McCa	Sl2/Sl2	2a
4	ROIs 108	2	116	357	F	A	AA	Het	McCa/McCa	Sl2/Sl2	2a
4	ROIs 109	0	116	357	F	A	AA	Het	McCa/McCa	Sl2/Sl2	2a
4	ROIs 11	9	116	357	F	A	AA	Het	McCa/McCa	Sl2/Sl2	2a
4	ROIs 110	13	116	357	F	A	AA	Het	McCa/McCa	Sl2/Sl2	2a
4	ROIs 111	4	116	357	F	A	AA	Het	McCa/McCa	Sl2/Sl2	2a
4	ROIs 112	0	116	357	F	A	AA	Het	McCa/McCa	Sl2/Sl2	2a
4	ROIs 113	24	116	357	F	A	AA	Het	McCa/McCa	Sl2/Sl2	2a
4	ROIs 114	12	116	357	F	A	AA	Het	McCa/McCa	Sl2/Sl2	2a
4	ROIs 115	0	116	357	F	A	AA	Het	McCa/McCa	Sl2/Sl2	2a
4	ROIs 116	6	116	357	F	A	AA	Het	McCa/McCa	Sl2/Sl2	2a
4	ROIs 117	6	116	357	F	A	AA	Het	McCa/McCa	Sl2/Sl2	2a
4	ROIs 118	8	116	357	F	A	AA	Het	McCa/McCa	Sl2/Sl2	2a
4	ROIs 119	15	116	357	F	A	AA	Het	McCa/McCa	Sl2/Sl2	2a
4	ROIs 12	4	116	357	F	A	AA	Het	McCa/McCa	Sl2/Sl2	2a
4	ROIs 120	8	116	357	F	A	AA	Het	McCa/McCa	Sl2/Sl2	2a
4	ROIs 121	8	116	357	F	A	AA	Het	McCa/McCa	Sl2/Sl2	2a
4	ROIs 122	16	116	357	F	A	AA	Het	McCa/McCa	Sl2/Sl2	2a
4	ROIs 123	13	116	357	F	A	AA	Het	McCa/McCa	Sl2/Sl2	2a
4	ROIs 124	16	116	357	F	A	AA	Het	McCa/McCa	Sl2/Sl2	2a
4	ROIs 125	22	116	357	F	A	AA	Het	McCa/McCa	Sl2/Sl2	2a
4	ROIs 126	21	116	357	F	A	AA	Het	McCa/McCa	Sl2/Sl2	2a
4	ROIs 127	5	116	357	F	A	AA	Het	McCa/McCa	Sl2/Sl2	2a
4	ROIs 128	2	116	357	F	A	AA	Het	McCa/McCa	Sl2/Sl2	2a
4	ROIs 129	9	116	357	F	A	AA	Het	McCa/McCa	Sl2/Sl2	2a
4	ROIs 13	9	116	357	F	A	AA	Het	McCa/McCa	Sl2/Sl2	2a
4	ROIs 130	0	116	357	F	A	AA	Het	McCa/McCa	Sl2/Sl2	2a
4	ROIs 131	4	116	357	F	A	AA	Het	McCa/McCa	Sl2/Sl2	2a
4	ROIs 132	9	116	357	F	A	AA	Het	McCa/McCa	Sl2/Sl2	2a
4	ROIs 133	22	116	357	F	A	AA	Het	McCa/McCa	Sl2/Sl2	2a
4	ROIs 134	7	116	357	F	A	AA	Het	McCa/McCa	Sl2/Sl2	2a
4	ROIs 135	17	116	357	F	A	AA	Het	McCa/McCa	Sl2/Sl2	2a
4	ROIs 136	23	116	357	F	A	AA	Het	McCa/McCa	Sl2/Sl2	2a
4	ROIs 137	12	116	357	F	A	AA	Het	McCa/McCa	Sl2/Sl2	2a
4	ROIs 138	6	116	357	F	A	AA	Het	McCa/McCa	Sl2/Sl2	2a
4	ROIs 139	9	116	357	F	A	AA	Het	McCa/McCa	Sl2/Sl2	2a
4	ROIs 14	0	116	357	F	A	AA	Het	McCa/McCa	Sl2/Sl2	2a
4	ROIs 140	3	116	357	F	A	AA	Het	McCa/McCa	Sl2/Sl2	2a
4	ROIs 141	3	116	357	F	A	AA	Het	McCa/McCa	Sl2/Sl2	2a
4	ROIs 142	15	116	357	F	A	AA	Het	McCa/McCa	Sl2/Sl2	2a
4	ROIs 143	4	116	357	F	A	AA	Het	McCa/McCa	Sl2/Sl2	2a
4	ROIs 144	7	116	357	F	A	AA	Het	McCa/McCa	Sl2/Sl2	2a
4	ROIs 145	5	116	357	F	A	AA	Het	McCa/McCa	Sl2/Sl2	2a
4	ROIs 146	13	116	357	F	A	AA	Het	McCa/McCa	Sl2/Sl2	2a
4	ROIs 147	18	116	357	F	A	AA	Het	McCa/McCa	Sl2/Sl2	2a
4	ROIs 148	3	116	357	F	A	AA	Het	McCa/McCa	Sl2/Sl2	2a
4	ROIs 149	14	116	357	F	A	AA	Het	McCa/McCa	Sl2/Sl2	2a
4	ROIs 15	2	116	357	F	A	AA	Het	McCa/McCa	Sl2/Sl2	2a
4	ROIs 150	8	116	357	F	A	AA	Het	McCa/McCa	Sl2/Sl2	2a
4	ROIs 151	12	116	357	F	A	AA	Het	McCa/McCa	Sl2/Sl2	2a
4	ROIs 152	16	116	357	F	A	AA	Het	McCa/McCa	Sl2/Sl2	2a
4	ROIs 153	10	116	357	F	A	AA	Het	McCa/McCa	Sl2/Sl2	2a
4	ROIs 154	2	116	357	F	A	AA	Het	McCa/McCa	Sl2/Sl2	2a
4	ROIs 155	12	116	357	F	A	AA	Het	McCa/McCa	Sl2/Sl2	2a
4	ROIs 156	11	116	357	F	A	AA	Het	McCa/McCa	Sl2/Sl2	2a
4	ROIs 157	14	116	357	F	A	AA	Het	McCa/McCa	Sl2/Sl2	2a
4	ROIs 158	4	116	357	F	A	AA	Het	McCa/McCa	Sl2/Sl2	2a
4	ROIs 159	11	116	357	F	A	AA	Het	McCa/McCa	Sl2/Sl2	2a
4	ROIs 16	8	116	357	F	A	AA	Het	McCa/McCa	Sl2/Sl2	2a
4	ROIs 160	15	116	357	F	A	AA	Het	McCa/McCa	Sl2/Sl2	2a
4	ROIs 161	3	116	357	F	A	AA	Het	McCa/McCa	Sl2/Sl2	2a
4	ROIs 162	1	116	357	F	A	AA	Het	McCa/McCa	Sl2/Sl2	2a
4	ROIs 163	7	116	357	F	A	AA	Het	McCa/McCa	Sl2/Sl2	2a
4	ROIs 164	7	116	357	F	A	AA	Het	McCa/McCa	Sl2/Sl2	2a
4	ROIs 165	24	116	357	F	A	AA	Het	McCa/McCa	Sl2/Sl2	2a
4	ROIs 166	1	116	357	F	A	AA	Het	McCa/McCa	Sl2/Sl2	2a
4	ROIs 167	2	116	357	F	A	AA	Het	McCa/McCa	Sl2/Sl2	2a
4	ROIs 168	5	116	357	F	A	AA	Het	McCa/McCa	Sl2/Sl2	2a
4	ROIs 169	12	116	357	F	A	AA	Het	McCa/McCa	Sl2/Sl2	2a
4	ROIs 17	8	116	357	F	A	AA	Het	McCa/McCa	Sl2/Sl2	2a
4	ROIs 170	5	116	357	F	A	AA	Het	McCa/McCa	Sl2/Sl2	2a
4	ROIs 171	7	116	357	F	A	AA	Het	McCa/McCa	Sl2/Sl2	2a
4	ROIs 172	16	116	357	F	A	AA	Het	McCa/McCa	Sl2/Sl2	2a
4	ROIs 173	0	116	357	F	A	AA	Het	McCa/McCa	Sl2/Sl2	2a
4	ROIs 174	8	116	357	F	A	AA	Het	McCa/McCa	Sl2/Sl2	2a
4	ROIs 175	22	116	357	F	A	AA	Het	McCa/McCa	Sl2/Sl2	2a
4	ROIs 176	10	116	357	F	A	AA	Het	McCa/McCa	Sl2/Sl2	2a
4	ROIs 177	17	116	357	F	A	AA	Het	McCa/McCa	Sl2/Sl2	2a
4	ROIs 178	14	116	357	F	A	AA	Het	McCa/McCa	Sl2/Sl2	2a
4	ROIs 179	22	116	357	F	A	AA	Het	McCa/McCa	Sl2/Sl2	2a
4	ROIs 18	6	116	357	F	A	AA	Het	McCa/McCa	Sl2/Sl2	2a
4	ROIs 180	15	116	357	F	A	AA	Het	McCa/McCa	Sl2/Sl2	2a
4	ROIs 181	3	116	357	F	A	AA	Het	McCa/McCa	Sl2/Sl2	2a
4	ROIs 182	9	116	357	F	A	AA	Het	McCa/McCa	Sl2/Sl2	2a
4	ROIs 183	25	116	357	F	A	AA	Het	McCa/McCa	Sl2/Sl2	2a
4	ROIs 184	10	116	357	F	A	AA	Het	McCa/McCa	Sl2/Sl2	2a
4	ROIs 185	17	116	357	F	A	AA	Het	McCa/McCa	Sl2/Sl2	2a
4	ROIs 186	12	116	357	F	A	AA	Het	McCa/McCa	Sl2/Sl2	2a
4	ROIs 187	16	116	357	F	A	AA	Het	McCa/McCa	Sl2/Sl2	2a
4	ROIs 188	9	116	357	F	A	AA	Het	McCa/McCa	Sl2/Sl2	2a
4	ROIs 189	11	116	357	F	A	AA	Het	McCa/McCa	Sl2/Sl2	2a
4	ROIs 19	1	116	357	F	A	AA	Het	McCa/McCa	Sl2/Sl2	2a
4	ROIs 190	14	116	357	F	A	AA	Het	McCa/McCa	Sl2/Sl2	2a
4	ROIs 191	13	116	357	F	A	AA	Het	McCa/McCa	Sl2/Sl2	2a
4	ROIs 192	7	116	357	F	A	AA	Het	McCa/McCa	Sl2/Sl2	2a
4	ROIs 193	13	116	357	F	A	AA	Het	McCa/McCa	Sl2/Sl2	2a
4	ROIs 194	5	116	357	F	A	AA	Het	McCa/McCa	Sl2/Sl2	2a
4	ROIs 195	13	116	357	F	A	AA	Het	McCa/McCa	Sl2/Sl2	2a
4	ROIs 196	13	116	357	F	A	AA	Het	McCa/McCa	Sl2/Sl2	2a
4	ROIs 197	9	116	357	F	A	AA	Het	McCa/McCa	Sl2/Sl2	2a
4	ROIs 198	12	116	357	F	A	AA	Het	McCa/McCa	Sl2/Sl2	2a
4	ROIs 199	15	116	357	F	A	AA	Het	McCa/McCa	Sl2/Sl2	2a
4	ROIs 2	0	116	357	F	A	AA	Het	McCa/McCa	Sl2/Sl2	2a
4	ROIs 20	8	116	357	F	A	AA	Het	McCa/McCa	Sl2/Sl2	2a
4	ROIs 200	4	116	357	F	A	AA	Het	McCa/McCa	Sl2/Sl2	2a
4	ROIs 201	10	116	357	F	A	AA	Het	McCa/McCa	Sl2/Sl2	2a
4	ROIs 202	2	116	357	F	A	AA	Het	McCa/McCa	Sl2/Sl2	2a
4	ROIs 203	9	116	357	F	A	AA	Het	McCa/McCa	Sl2/Sl2	2a
4	ROIs 204	14	116	357	F	A	AA	Het	McCa/McCa	Sl2/Sl2	2a
4	ROIs 205	9	116	357	F	A	AA	Het	McCa/McCa	Sl2/Sl2	2a
4	ROIs 206	13	116	357	F	A	AA	Het	McCa/McCa	Sl2/Sl2	2a
4	ROIs 207	31	116	357	F	A	AA	Het	McCa/McCa	Sl2/Sl2	2a
4	ROIs 208	19	116	357	F	A	AA	Het	McCa/McCa	Sl2/Sl2	2a
4	ROIs 209	9	116	357	F	A	AA	Het	McCa/McCa	Sl2/Sl2	2a
4	ROIs 21	2	116	357	F	A	AA	Het	McCa/McCa	Sl2/Sl2	2a
4	ROIs 210	21	116	357	F	A	AA	Het	McCa/McCa	Sl2/Sl2	2a
4	ROIs 211	11	116	357	F	A	AA	Het	McCa/McCa	Sl2/Sl2	2a
4	ROIs 212	6	116	357	F	A	AA	Het	McCa/McCa	Sl2/Sl2	2a
4	ROIs 213	17	116	357	F	A	AA	Het	McCa/McCa	Sl2/Sl2	2a
4	ROIs 214	16	116	357	F	A	AA	Het	McCa/McCa	Sl2/Sl2	2a
4	ROIs 215	6	116	357	F	A	AA	Het	McCa/McCa	Sl2/Sl2	2a
4	ROIs 216	7	116	357	F	A	AA	Het	McCa/McCa	Sl2/Sl2	2a
4	ROIs 217	5	116	357	F	A	AA	Het	McCa/McCa	Sl2/Sl2	2a
4	ROIs 218	14	116	357	F	A	AA	Het	McCa/McCa	Sl2/Sl2	2a
4	ROIs 219	26	116	357	F	A	AA	Het	McCa/McCa	Sl2/Sl2	2a
4	ROIs 22	6	116	357	F	A	AA	Het	McCa/McCa	Sl2/Sl2	2a
4	ROIs 220	26	116	357	F	A	AA	Het	McCa/McCa	Sl2/Sl2	2a
4	ROIs 221	24	116	357	F	A	AA	Het	McCa/McCa	Sl2/Sl2	2a
4	ROIs 222	13	116	357	F	A	AA	Het	McCa/McCa	Sl2/Sl2	2a
4	ROIs 223	12	116	357	F	A	AA	Het	McCa/McCa	Sl2/Sl2	2a
4	ROIs 224	13	116	357	F	A	AA	Het	McCa/McCa	Sl2/Sl2	2a
4	ROIs 225	2	116	357	F	A	AA	Het	McCa/McCa	Sl2/Sl2	2a
4	ROIs 226	3	116	357	F	A	AA	Het	McCa/McCa	Sl2/Sl2	2a
4	ROIs 227	7	116	357	F	A	AA	Het	McCa/McCa	Sl2/Sl2	2a
4	ROIs 228	10	116	357	F	A	AA	Het	McCa/McCa	Sl2/Sl2	2a
4	ROIs 229	13	116	357	F	A	AA	Het	McCa/McCa	Sl2/Sl2	2a
4	ROIs 23	11	116	357	F	A	AA	Het	McCa/McCa	Sl2/Sl2	2a
4	ROIs 230	4	116	357	F	A	AA	Het	McCa/McCa	Sl2/Sl2	2a
4	ROIs 231	5	116	357	F	A	AA	Het	McCa/McCa	Sl2/Sl2	2a
4	ROIs 232	20	116	357	F	A	AA	Het	McCa/McCa	Sl2/Sl2	2a
4	ROIs 233	10	116	357	F	A	AA	Het	McCa/McCa	Sl2/Sl2	2a
4	ROIs 234	17	116	357	F	A	AA	Het	McCa/McCa	Sl2/Sl2	2a
4	ROIs 235	10	116	357	F	A	AA	Het	McCa/McCa	Sl2/Sl2	2a
4	ROIs 236	14	116	357	F	A	AA	Het	McCa/McCa	Sl2/Sl2	2a
4	ROIs 237	4	116	357	F	A	AA	Het	McCa/McCa	Sl2/Sl2	2a
4	ROIs 238	24	116	357	F	A	AA	Het	McCa/McCa	Sl2/Sl2	2a
4	ROIs 239	23	116	357	F	A	AA	Het	McCa/McCa	Sl2/Sl2	2a
4	ROIs 24	21	116	357	F	A	AA	Het	McCa/McCa	Sl2/Sl2	2a
4	ROIs 25	8	116	357	F	A	AA	Het	McCa/McCa	Sl2/Sl2	2a
4	ROIs 26	2	116	357	F	A	AA	Het	McCa/McCa	Sl2/Sl2	2a
4	ROIs 27	9	116	357	F	A	AA	Het	McCa/McCa	Sl2/Sl2	2a
4	ROIs 28	11	116	357	F	A	AA	Het	McCa/McCa	Sl2/Sl2	2a
4	ROIs 29	3	116	357	F	A	AA	Het	McCa/McCa	Sl2/Sl2	2a
4	ROIs 3	10	116	357	F	A	AA	Het	McCa/McCa	Sl2/Sl2	2a
4	ROIs 30	8	116	357	F	A	AA	Het	McCa/McCa	Sl2/Sl2	2a
4	ROIs 31	7	116	357	F	A	AA	Het	McCa/McCa	Sl2/Sl2	2a
4	ROIs 32	3	116	357	F	A	AA	Het	McCa/McCa	Sl2/Sl2	2a
4	ROIs 33	7	116	357	F	A	AA	Het	McCa/McCa	Sl2/Sl2	2a
4	ROIs 34	18	116	357	F	A	AA	Het	McCa/McCa	Sl2/Sl2	2a
4	ROIs 35	4	116	357	F	A	AA	Het	McCa/McCa	Sl2/Sl2	2a
4	ROIs 36	5	116	357	F	A	AA	Het	McCa/McCa	Sl2/Sl2	2a
4	ROIs 37	9	116	357	F	A	AA	Het	McCa/McCa	Sl2/Sl2	2a
4	ROIs 38	12	116	357	F	A	AA	Het	McCa/McCa	Sl2/Sl2	2a
4	ROIs 39	7	116	357	F	A	AA	Het	McCa/McCa	Sl2/Sl2	2a
4	ROIs 4	13	116	357	F	A	AA	Het	McCa/McCa	Sl2/Sl2	2a
4	ROIs 40	7	116	357	F	A	AA	Het	McCa/McCa	Sl2/Sl2	2a
4	ROIs 41	10	116	357	F	A	AA	Het	McCa/McCa	Sl2/Sl2	2a
4	ROIs 42	3	116	357	F	A	AA	Het	McCa/McCa	Sl2/Sl2	2a
4	ROIs 43	10	116	357	F	A	AA	Het	McCa/McCa	Sl2/Sl2	2a
4	ROIs 44	3	116	357	F	A	AA	Het	McCa/McCa	Sl2/Sl2	2a
4	ROIs 45	2	116	357	F	A	AA	Het	McCa/McCa	Sl2/Sl2	2a
4	ROIs 46	8	116	357	F	A	AA	Het	McCa/McCa	Sl2/Sl2	2a
4	ROIs 47	13	116	357	F	A	AA	Het	McCa/McCa	Sl2/Sl2	2a
4	ROIs 48	9	116	357	F	A	AA	Het	McCa/McCa	Sl2/Sl2	2a
4	ROIs 49	12	116	357	F	A	AA	Het	McCa/McCa	Sl2/Sl2	2a
4	ROIs 5	17	116	357	F	A	AA	Het	McCa/McCa	Sl2/Sl2	2a
4	ROIs 50	2	116	357	F	A	AA	Het	McCa/McCa	Sl2/Sl2	2a
4	ROIs 51	6	116	357	F	A	AA	Het	McCa/McCa	Sl2/Sl2	2a
4	ROIs 52	8	116	357	F	A	AA	Het	McCa/McCa	Sl2/Sl2	2a
4	ROIs 53	4	116	357	F	A	AA	Het	McCa/McCa	Sl2/Sl2	2a
4	ROIs 54	3	116	357	F	A	AA	Het	McCa/McCa	Sl2/Sl2	2a
4	ROIs 55	15	116	357	F	A	AA	Het	McCa/McCa	Sl2/Sl2	2a
4	ROIs 56	4	116	357	F	A	AA	Het	McCa/McCa	Sl2/Sl2	2a
4	ROIs 57	11	116	357	F	A	AA	Het	McCa/McCa	Sl2/Sl2	2a
4	ROIs 58	12	116	357	F	A	AA	Het	McCa/McCa	Sl2/Sl2	2a
4	ROIs 59	7	116	357	F	A	AA	Het	McCa/McCa	Sl2/Sl2	2a
4	ROIs 6	3	116	357	F	A	AA	Het	McCa/McCa	Sl2/Sl2	2a
4	ROIs 60	3	116	357	F	A	AA	Het	McCa/McCa	Sl2/Sl2	2a
4	ROIs 61	9	116	357	F	A	AA	Het	McCa/McCa	Sl2/Sl2	2a
4	ROIs 62	8	116	357	F	A	AA	Het	McCa/McCa	Sl2/Sl2	2a
4	ROIs 63	12	116	357	F	A	AA	Het	McCa/McCa	Sl2/Sl2	2a
4	ROIs 64	5	116	357	F	A	AA	Het	McCa/McCa	Sl2/Sl2	2a
4	ROIs 65	17	116	357	F	A	AA	Het	McCa/McCa	Sl2/Sl2	2a
4	ROIs 66	12	116	357	F	A	AA	Het	McCa/McCa	Sl2/Sl2	2a
4	ROIs 67	17	116	357	F	A	AA	Het	McCa/McCa	Sl2/Sl2	2a
4	ROIs 68	4	116	357	F	A	AA	Het	McCa/McCa	Sl2/Sl2	2a
4	ROIs 69	7	116	357	F	A	AA	Het	McCa/McCa	Sl2/Sl2	2a
4	ROIs 7	13	116	357	F	A	AA	Het	McCa/McCa	Sl2/Sl2	2a
4	ROIs 70	9	116	357	F	A	AA	Het	McCa/McCa	Sl2/Sl2	2a
4	ROIs 71	18	116	357	F	A	AA	Het	McCa/McCa	Sl2/Sl2	2a
4	ROIs 72	17	116	357	F	A	AA	Het	McCa/McCa	Sl2/Sl2	2a
4	ROIs 73	11	116	357	F	A	AA	Het	McCa/McCa	Sl2/Sl2	2a
4	ROIs 74	4	116	357	F	A	AA	Het	McCa/McCa	Sl2/Sl2	2a
4	ROIs 75	3	116	357	F	A	AA	Het	McCa/McCa	Sl2/Sl2	2a
4	ROIs 76	12	116	357	F	A	AA	Het	McCa/McCa	Sl2/Sl2	2a
4	ROIs 77	3	116	357	F	A	AA	Het	McCa/McCa	Sl2/Sl2	2a
4	ROIs 78	11	116	357	F	A	AA	Het	McCa/McCa	Sl2/Sl2	2a
4	ROIs 79	21	116	357	F	A	AA	Het	McCa/McCa	Sl2/Sl2	2a
4	ROIs 8	18	116	357	F	A	AA	Het	McCa/McCa	Sl2/Sl2	2a
4	ROIs 80	9	116	357	F	A	AA	Het	McCa/McCa	Sl2/Sl2	2a
4	ROIs 81	16	116	357	F	A	AA	Het	McCa/McCa	Sl2/Sl2	2a
4	ROIs 82	8	116	357	F	A	AA	Het	McCa/McCa	Sl2/Sl2	2a
4	ROIs 83	11	116	357	F	A	AA	Het	McCa/McCa	Sl2/Sl2	2a
4	ROIs 84	17	116	357	F	A	AA	Het	McCa/McCa	Sl2/Sl2	2a
4	ROIs 85	5	116	357	F	A	AA	Het	McCa/McCa	Sl2/Sl2	2a
4	ROIs 86	10	116	357	F	A	AA	Het	McCa/McCa	Sl2/Sl2	2a
4	ROIs 87	14	116	357	F	A	AA	Het	McCa/McCa	Sl2/Sl2	2a
4	ROIs 88	12	116	357	F	A	AA	Het	McCa/McCa	Sl2/Sl2	2a
4	ROIs 89	6	116	357	F	A	AA	Het	McCa/McCa	Sl2/Sl2	2a
4	ROIs 9	17	116	357	F	A	AA	Het	McCa/McCa	Sl2/Sl2	2a
4	ROIs 90	11	116	357	F	A	AA	Het	McCa/McCa	Sl2/Sl2	2a
4	ROIs 91	9	116	357	F	A	AA	Het	McCa/McCa	Sl2/Sl2	2a
4	ROIs 92	0	116	357	F	A	AA	Het	McCa/McCa	Sl2/Sl2	2a
4	ROIs 93	2	116	357	F	A	AA	Het	McCa/McCa	Sl2/Sl2	2a
4	ROIs 94	4	116	357	F	A	AA	Het	McCa/McCa	Sl2/Sl2	2a
4	ROIs 95	5	116	357	F	A	AA	Het	McCa/McCa	Sl2/Sl2	2a
4	ROIs 96	14	116	357	F	A	AA	Het	McCa/McCa	Sl2/Sl2	2a
4	ROIs 97	8	116	357	F	A	AA	Het	McCa/McCa	Sl2/Sl2	2a
4	ROIs 98	15	116	357	F	A	AA	Het	McCa/McCa	Sl2/Sl2	2a
4	ROIs 99	20	116	357	F	A	AA	Het	McCa/McCa	Sl2/Sl2	2a
5	ROIs 1	8	122	400	M	O	AA	Norm	McCa/McCa	Sl1/Sl1	1a
5	ROIs 10	18	122	400	M	O	AA	Norm	McCa/McCa	Sl1/Sl1	1a
5	ROIs 100	8	122	400	M	O	AA	Norm	McCa/McCa	Sl1/Sl1	1a
5	ROIs 101	6	122	400	M	O	AA	Norm	McCa/McCa	Sl1/Sl1	1a
5	ROIs 102	2	122	400	M	O	AA	Norm	McCa/McCa	Sl1/Sl1	1a
5	ROIs 103	10	122	400	M	O	AA	Norm	McCa/McCa	Sl1/Sl1	1a
5	ROIs 104	2	122	400	M	O	AA	Norm	McCa/McCa	Sl1/Sl1	1a
5	ROIs 105	4	122	400	M	O	AA	Norm	McCa/McCa	Sl1/Sl1	1a
5	ROIs 106	5	122	400	M	O	AA	Norm	McCa/McCa	Sl1/Sl1	1a
5	ROIs 107	9	122	400	M	O	AA	Norm	McCa/McCa	Sl1/Sl1	1a
5	ROIs 108	12	122	400	M	O	AA	Norm	McCa/McCa	Sl1/Sl1	1a
5	ROIs 109	4	122	400	M	O	AA	Norm	McCa/McCa	Sl1/Sl1	1a
5	ROIs 11	3	122	400	M	O	AA	Norm	McCa/McCa	Sl1/Sl1	1a
5	ROIs 110	9	122	400	M	O	AA	Norm	McCa/McCa	Sl1/Sl1	1a
5	ROIs 111	3	122	400	M	O	AA	Norm	McCa/McCa	Sl1/Sl1	1a
5	ROIs 112	7	122	400	M	O	AA	Norm	McCa/McCa	Sl1/Sl1	1a
5	ROIs 113	2	122	400	M	O	AA	Norm	McCa/McCa	Sl1/Sl1	1a
5	ROIs 114	1	122	400	M	O	AA	Norm	McCa/McCa	Sl1/Sl1	1a
5	ROIs 115	12	122	400	M	O	AA	Norm	McCa/McCa	Sl1/Sl1	1a
5	ROIs 116	4	122	400	M	O	AA	Norm	McCa/McCa	Sl1/Sl1	1a
5	ROIs 117	6	122	400	M	O	AA	Norm	McCa/McCa	Sl1/Sl1	1a
5	ROIs 118	7	122	400	M	O	AA	Norm	McCa/McCa	Sl1/Sl1	1a
5	ROIs 119	2	122	400	M	O	AA	Norm	McCa/McCa	Sl1/Sl1	1a
5	ROIs 12	4	122	400	M	O	AA	Norm	McCa/McCa	Sl1/Sl1	1a
5	ROIs 120	11	122	400	M	O	AA	Norm	McCa/McCa	Sl1/Sl1	1a
5	ROIs 121	1	122	400	M	O	AA	Norm	McCa/McCa	Sl1/Sl1	1a
5	ROIs 122	9	122	400	M	O	AA	Norm	McCa/McCa	Sl1/Sl1	1a
5	ROIs 123	5	122	400	M	O	AA	Norm	McCa/McCa	Sl1/Sl1	1a
5	ROIs 124	7	122	400	M	O	AA	Norm	McCa/McCa	Sl1/Sl1	1a
5	ROIs 125	9	122	400	M	O	AA	Norm	McCa/McCa	Sl1/Sl1	1a
5	ROIs 126	1	122	400	M	O	AA	Norm	McCa/McCa	Sl1/Sl1	1a
5	ROIs 127	3	122	400	M	O	AA	Norm	McCa/McCa	Sl1/Sl1	1a
5	ROIs 128	16	122	400	M	O	AA	Norm	McCa/McCa	Sl1/Sl1	1a
5	ROIs 129	11	122	400	M	O	AA	Norm	McCa/McCa	Sl1/Sl1	1a
5	ROIs 13	6	122	400	M	O	AA	Norm	McCa/McCa	Sl1/Sl1	1a
5	ROIs 130	9	122	400	M	O	AA	Norm	McCa/McCa	Sl1/Sl1	1a
5	ROIs 131	1	122	400	M	O	AA	Norm	McCa/McCa	Sl1/Sl1	1a
5	ROIs 132	5	122	400	M	O	AA	Norm	McCa/McCa	Sl1/Sl1	1a
5	ROIs 133	5	122	400	M	O	AA	Norm	McCa/McCa	Sl1/Sl1	1a
5	ROIs 134	9	122	400	M	O	AA	Norm	McCa/McCa	Sl1/Sl1	1a
5	ROIs 135	0	122	400	M	O	AA	Norm	McCa/McCa	Sl1/Sl1	1a
5	ROIs 136	5	122	400	M	O	AA	Norm	McCa/McCa	Sl1/Sl1	1a
5	ROIs 137	16	122	400	M	O	AA	Norm	McCa/McCa	Sl1/Sl1	1a
5	ROIs 138	12	122	400	M	O	AA	Norm	McCa/McCa	Sl1/Sl1	1a
5	ROIs 139	5	122	400	M	O	AA	Norm	McCa/McCa	Sl1/Sl1	1a
5	ROIs 14	11	122	400	M	O	AA	Norm	McCa/McCa	Sl1/Sl1	1a
5	ROIs 140	10	122	400	M	O	AA	Norm	McCa/McCa	Sl1/Sl1	1a
5	ROIs 141	16	122	400	M	O	AA	Norm	McCa/McCa	Sl1/Sl1	1a
5	ROIs 142	7	122	400	M	O	AA	Norm	McCa/McCa	Sl1/Sl1	1a
5	ROIs 143	10	122	400	M	O	AA	Norm	McCa/McCa	Sl1/Sl1	1a
5	ROIs 144	3	122	400	M	O	AA	Norm	McCa/McCa	Sl1/Sl1	1a
5	ROIs 145	17	122	400	M	O	AA	Norm	McCa/McCa	Sl1/Sl1	1a
5	ROIs 146	4	122	400	M	O	AA	Norm	McCa/McCa	Sl1/Sl1	1a
5	ROIs 147	6	122	400	M	O	AA	Norm	McCa/McCa	Sl1/Sl1	1a
5	ROIs 148	14	122	400	M	O	AA	Norm	McCa/McCa	Sl1/Sl1	1a
5	ROIs 149	22	122	400	M	O	AA	Norm	McCa/McCa	Sl1/Sl1	1a
5	ROIs 15	6	122	400	M	O	AA	Norm	McCa/McCa	Sl1/Sl1	1a
5	ROIs 150	3	122	400	M	O	AA	Norm	McCa/McCa	Sl1/Sl1	1a
5	ROIs 151	3	122	400	M	O	AA	Norm	McCa/McCa	Sl1/Sl1	1a
5	ROIs 152	0	122	400	M	O	AA	Norm	McCa/McCa	Sl1/Sl1	1a
5	ROIs 153	2	122	400	M	O	AA	Norm	McCa/McCa	Sl1/Sl1	1a
5	ROIs 154	5	122	400	M	O	AA	Norm	McCa/McCa	Sl1/Sl1	1a
5	ROIs 155	11	122	400	M	O	AA	Norm	McCa/McCa	Sl1/Sl1	1a
5	ROIs 156	10	122	400	M	O	AA	Norm	McCa/McCa	Sl1/Sl1	1a
5	ROIs 157	0	122	400	M	O	AA	Norm	McCa/McCa	Sl1/Sl1	1a
5	ROIs 158	7	122	400	M	O	AA	Norm	McCa/McCa	Sl1/Sl1	1a
5	ROIs 159	12	122	400	M	O	AA	Norm	McCa/McCa	Sl1/Sl1	1a
5	ROIs 16	1	122	400	M	O	AA	Norm	McCa/McCa	Sl1/Sl1	1a
5	ROIs 160	8	122	400	M	O	AA	Norm	McCa/McCa	Sl1/Sl1	1a
5	ROIs 161	4	122	400	M	O	AA	Norm	McCa/McCa	Sl1/Sl1	1a
5	ROIs 162	4	122	400	M	O	AA	Norm	McCa/McCa	Sl1/Sl1	1a
5	ROIs 163	10	122	400	M	O	AA	Norm	McCa/McCa	Sl1/Sl1	1a
5	ROIs 164	4	122	400	M	O	AA	Norm	McCa/McCa	Sl1/Sl1	1a
5	ROIs 165	6	122	400	M	O	AA	Norm	McCa/McCa	Sl1/Sl1	1a
5	ROIs 166	1	122	400	M	O	AA	Norm	McCa/McCa	Sl1/Sl1	1a
5	ROIs 167	4	122	400	M	O	AA	Norm	McCa/McCa	Sl1/Sl1	1a
5	ROIs 168	2	122	400	M	O	AA	Norm	McCa/McCa	Sl1/Sl1	1a
5	ROIs 169	14	122	400	M	O	AA	Norm	McCa/McCa	Sl1/Sl1	1a
5	ROIs 17	0	122	400	M	O	AA	Norm	McCa/McCa	Sl1/Sl1	1a
5	ROIs 170	8	122	400	M	O	AA	Norm	McCa/McCa	Sl1/Sl1	1a
5	ROIs 171	3	122	400	M	O	AA	Norm	McCa/McCa	Sl1/Sl1	1a
5	ROIs 172	12	122	400	M	O	AA	Norm	McCa/McCa	Sl1/Sl1	1a
5	ROIs 173	13	122	400	M	O	AA	Norm	McCa/McCa	Sl1/Sl1	1a
5	ROIs 174	1	122	400	M	O	AA	Norm	McCa/McCa	Sl1/Sl1	1a
5	ROIs 175	11	122	400	M	O	AA	Norm	McCa/McCa	Sl1/Sl1	1a
5	ROIs 176	6	122	400	M	O	AA	Norm	McCa/McCa	Sl1/Sl1	1a
5	ROIs 177	5	122	400	M	O	AA	Norm	McCa/McCa	Sl1/Sl1	1a
5	ROIs 178	2	122	400	M	O	AA	Norm	McCa/McCa	Sl1/Sl1	1a
5	ROIs 179	2	122	400	M	O	AA	Norm	McCa/McCa	Sl1/Sl1	1a
5	ROIs 18	4	122	400	M	O	AA	Norm	McCa/McCa	Sl1/Sl1	1a
5	ROIs 180	2	122	400	M	O	AA	Norm	McCa/McCa	Sl1/Sl1	1a
5	ROIs 181	5	122	400	M	O	AA	Norm	McCa/McCa	Sl1/Sl1	1a
5	ROIs 182	2	122	400	M	O	AA	Norm	McCa/McCa	Sl1/Sl1	1a
5	ROIs 183	2	122	400	M	O	AA	Norm	McCa/McCa	Sl1/Sl1	1a
5	ROIs 184	7	122	400	M	O	AA	Norm	McCa/McCa	Sl1/Sl1	1a
5	ROIs 185	7	122	400	M	O	AA	Norm	McCa/McCa	Sl1/Sl1	1a
5	ROIs 186	8	122	400	M	O	AA	Norm	McCa/McCa	Sl1/Sl1	1a
5	ROIs 187	8	122	400	M	O	AA	Norm	McCa/McCa	Sl1/Sl1	1a
5	ROIs 188	7	122	400	M	O	AA	Norm	McCa/McCa	Sl1/Sl1	1a
5	ROIs 189	2	122	400	M	O	AA	Norm	McCa/McCa	Sl1/Sl1	1a
5	ROIs 19	11	122	400	M	O	AA	Norm	McCa/McCa	Sl1/Sl1	1a
5	ROIs 190	1	122	400	M	O	AA	Norm	McCa/McCa	Sl1/Sl1	1a
5	ROIs 191	7	122	400	M	O	AA	Norm	McCa/McCa	Sl1/Sl1	1a
5	ROIs 192	19	122	400	M	O	AA	Norm	McCa/McCa	Sl1/Sl1	1a
5	ROIs 193	3	122	400	M	O	AA	Norm	McCa/McCa	Sl1/Sl1	1a
5	ROIs 194	6	122	400	M	O	AA	Norm	McCa/McCa	Sl1/Sl1	1a
5	ROIs 195	8	122	400	M	O	AA	Norm	McCa/McCa	Sl1/Sl1	1a
5	ROIs 196	11	122	400	M	O	AA	Norm	McCa/McCa	Sl1/Sl1	1a
5	ROIs 197	5	122	400	M	O	AA	Norm	McCa/McCa	Sl1/Sl1	1a
5	ROIs 198	5	122	400	M	O	AA	Norm	McCa/McCa	Sl1/Sl1	1a
5	ROIs 199	9	122	400	M	O	AA	Norm	McCa/McCa	Sl1/Sl1	1a
5	ROIs 2	2	122	400	M	O	AA	Norm	McCa/McCa	Sl1/Sl1	1a
5	ROIs 20	7	122	400	M	O	AA	Norm	McCa/McCa	Sl1/Sl1	1a
5	ROIs 200	11	122	400	M	O	AA	Norm	McCa/McCa	Sl1/Sl1	1a
5	ROIs 201	3	122	400	M	O	AA	Norm	McCa/McCa	Sl1/Sl1	1a
5	ROIs 202	16	122	400	M	O	AA	Norm	McCa/McCa	Sl1/Sl1	1a
5	ROIs 203	5	122	400	M	O	AA	Norm	McCa/McCa	Sl1/Sl1	1a
5	ROIs 204	6	122	400	M	O	AA	Norm	McCa/McCa	Sl1/Sl1	1a
5	ROIs 205	19	122	400	M	O	AA	Norm	McCa/McCa	Sl1/Sl1	1a
5	ROIs 206	9	122	400	M	O	AA	Norm	McCa/McCa	Sl1/Sl1	1a
5	ROIs 207	12	122	400	M	O	AA	Norm	McCa/McCa	Sl1/Sl1	1a
5	ROIs 208	12	122	400	M	O	AA	Norm	McCa/McCa	Sl1/Sl1	1a
5	ROIs 209	8	122	400	M	O	AA	Norm	McCa/McCa	Sl1/Sl1	1a
5	ROIs 21	14	122	400	M	O	AA	Norm	McCa/McCa	Sl1/Sl1	1a
5	ROIs 210	1	122	400	M	O	AA	Norm	McCa/McCa	Sl1/Sl1	1a
5	ROIs 211	10	122	400	M	O	AA	Norm	McCa/McCa	Sl1/Sl1	1a
5	ROIs 212	9	122	400	M	O	AA	Norm	McCa/McCa	Sl1/Sl1	1a
5	ROIs 213	6	122	400	M	O	AA	Norm	McCa/McCa	Sl1/Sl1	1a
5	ROIs 214	2	122	400	M	O	AA	Norm	McCa/McCa	Sl1/Sl1	1a
5	ROIs 215	9	122	400	M	O	AA	Norm	McCa/McCa	Sl1/Sl1	1a
5	ROIs 216	19	122	400	M	O	AA	Norm	McCa/McCa	Sl1/Sl1	1a
5	ROIs 217	12	122	400	M	O	AA	Norm	McCa/McCa	Sl1/Sl1	1a
5	ROIs 218	7	122	400	M	O	AA	Norm	McCa/McCa	Sl1/Sl1	1a
5	ROIs 219	0	122	400	M	O	AA	Norm	McCa/McCa	Sl1/Sl1	1a
5	ROIs 22	18	122	400	M	O	AA	Norm	McCa/McCa	Sl1/Sl1	1a
5	ROIs 220	15	122	400	M	O	AA	Norm	McCa/McCa	Sl1/Sl1	1a
5	ROIs 221	13	122	400	M	O	AA	Norm	McCa/McCa	Sl1/Sl1	1a
5	ROIs 222	5	122	400	M	O	AA	Norm	McCa/McCa	Sl1/Sl1	1a
5	ROIs 223	10	122	400	M	O	AA	Norm	McCa/McCa	Sl1/Sl1	1a
5	ROIs 224	16	122	400	M	O	AA	Norm	McCa/McCa	Sl1/Sl1	1a
5	ROIs 225	2	122	400	M	O	AA	Norm	McCa/McCa	Sl1/Sl1	1a
5	ROIs 226	1	122	400	M	O	AA	Norm	McCa/McCa	Sl1/Sl1	1a
5	ROIs 227	7	122	400	M	O	AA	Norm	McCa/McCa	Sl1/Sl1	1a
5	ROIs 228	0	122	400	M	O	AA	Norm	McCa/McCa	Sl1/Sl1	1a
5	ROIs 229	9	122	400	M	O	AA	Norm	McCa/McCa	Sl1/Sl1	1a
5	ROIs 23	13	122	400	M	O	AA	Norm	McCa/McCa	Sl1/Sl1	1a
5	ROIs 230	7	122	400	M	O	AA	Norm	McCa/McCa	Sl1/Sl1	1a
5	ROIs 231	2	122	400	M	O	AA	Norm	McCa/McCa	Sl1/Sl1	1a
5	ROIs 232	0	122	400	M	O	AA	Norm	McCa/McCa	Sl1/Sl1	1a
5	ROIs 233	9	122	400	M	O	AA	Norm	McCa/McCa	Sl1/Sl1	1a
5	ROIs 234	9	122	400	M	O	AA	Norm	McCa/McCa	Sl1/Sl1	1a
5	ROIs 235	5	122	400	M	O	AA	Norm	McCa/McCa	Sl1/Sl1	1a
5	ROIs 236	1	122	400	M	O	AA	Norm	McCa/McCa	Sl1/Sl1	1a
5	ROIs 237	5	122	400	M	O	AA	Norm	McCa/McCa	Sl1/Sl1	1a
5	ROIs 238	4	122	400	M	O	AA	Norm	McCa/McCa	Sl1/Sl1	1a
5	ROIs 239	6	122	400	M	O	AA	Norm	McCa/McCa	Sl1/Sl1	1a
5	ROIs 24	6	122	400	M	O	AA	Norm	McCa/McCa	Sl1/Sl1	1a
5	ROIs 240	13	122	400	M	O	AA	Norm	McCa/McCa	Sl1/Sl1	1a
5	ROIs 241	6	122	400	M	O	AA	Norm	McCa/McCa	Sl1/Sl1	1a
5	ROIs 242	5	122	400	M	O	AA	Norm	McCa/McCa	Sl1/Sl1	1a
5	ROIs 243	14	122	400	M	O	AA	Norm	McCa/McCa	Sl1/Sl1	1a
5	ROIs 244	8	122	400	M	O	AA	Norm	McCa/McCa	Sl1/Sl1	1a
5	ROIs 245	5	122	400	M	O	AA	Norm	McCa/McCa	Sl1/Sl1	1a
5	ROIs 25	1	122	400	M	O	AA	Norm	McCa/McCa	Sl1/Sl1	1a
5	ROIs 26	0	122	400	M	O	AA	Norm	McCa/McCa	Sl1/Sl1	1a
5	ROIs 27	7	122	400	M	O	AA	Norm	McCa/McCa	Sl1/Sl1	1a
5	ROIs 28	11	122	400	M	O	AA	Norm	McCa/McCa	Sl1/Sl1	1a
5	ROIs 29	13	122	400	M	O	AA	Norm	McCa/McCa	Sl1/Sl1	1a
5	ROIs 3	5	122	400	M	O	AA	Norm	McCa/McCa	Sl1/Sl1	1a
5	ROIs 30	2	122	400	M	O	AA	Norm	McCa/McCa	Sl1/Sl1	1a
5	ROIs 31	6	122	400	M	O	AA	Norm	McCa/McCa	Sl1/Sl1	1a
5	ROIs 32	9	122	400	M	O	AA	Norm	McCa/McCa	Sl1/Sl1	1a
5	ROIs 33	2	122	400	M	O	AA	Norm	McCa/McCa	Sl1/Sl1	1a
5	ROIs 34	1	122	400	M	O	AA	Norm	McCa/McCa	Sl1/Sl1	1a
5	ROIs 35	11	122	400	M	O	AA	Norm	McCa/McCa	Sl1/Sl1	1a
5	ROIs 36	2	122	400	M	O	AA	Norm	McCa/McCa	Sl1/Sl1	1a
5	ROIs 37	1	122	400	M	O	AA	Norm	McCa/McCa	Sl1/Sl1	1a
5	ROIs 38	1	122	400	M	O	AA	Norm	McCa/McCa	Sl1/Sl1	1a
5	ROIs 39	2	122	400	M	O	AA	Norm	McCa/McCa	Sl1/Sl1	1a
5	ROIs 4	5	122	400	M	O	AA	Norm	McCa/McCa	Sl1/Sl1	1a
5	ROIs 40	0	122	400	M	O	AA	Norm	McCa/McCa	Sl1/Sl1	1a
5	ROIs 41	5	122	400	M	O	AA	Norm	McCa/McCa	Sl1/Sl1	1a
5	ROIs 42	1	122	400	M	O	AA	Norm	McCa/McCa	Sl1/Sl1	1a
5	ROIs 43	1	122	400	M	O	AA	Norm	McCa/McCa	Sl1/Sl1	1a
5	ROIs 44	4	122	400	M	O	AA	Norm	McCa/McCa	Sl1/Sl1	1a
5	ROIs 45	14	122	400	M	O	AA	Norm	McCa/McCa	Sl1/Sl1	1a
5	ROIs 46	3	122	400	M	O	AA	Norm	McCa/McCa	Sl1/Sl1	1a
5	ROIs 47	6	122	400	M	O	AA	Norm	McCa/McCa	Sl1/Sl1	1a
5	ROIs 48	4	122	400	M	O	AA	Norm	McCa/McCa	Sl1/Sl1	1a
5	ROIs 49	0	122	400	M	O	AA	Norm	McCa/McCa	Sl1/Sl1	1a
5	ROIs 5	3	122	400	M	O	AA	Norm	McCa/McCa	Sl1/Sl1	1a
5	ROIs 50	7	122	400	M	O	AA	Norm	McCa/McCa	Sl1/Sl1	1a
5	ROIs 51	3	122	400	M	O	AA	Norm	McCa/McCa	Sl1/Sl1	1a
5	ROIs 52	4	122	400	M	O	AA	Norm	McCa/McCa	Sl1/Sl1	1a
5	ROIs 53	0	122	400	M	O	AA	Norm	McCa/McCa	Sl1/Sl1	1a
5	ROIs 54	5	122	400	M	O	AA	Norm	McCa/McCa	Sl1/Sl1	1a
5	ROIs 55	12	122	400	M	O	AA	Norm	McCa/McCa	Sl1/Sl1	1a
5	ROIs 56	5	122	400	M	O	AA	Norm	McCa/McCa	Sl1/Sl1	1a
5	ROIs 57	0	122	400	M	O	AA	Norm	McCa/McCa	Sl1/Sl1	1a
5	ROIs 58	4	122	400	M	O	AA	Norm	McCa/McCa	Sl1/Sl1	1a
5	ROIs 59	18	122	400	M	O	AA	Norm	McCa/McCa	Sl1/Sl1	1a
5	ROIs 6	8	122	400	M	O	AA	Norm	McCa/McCa	Sl1/Sl1	1a
5	ROIs 60	5	122	400	M	O	AA	Norm	McCa/McCa	Sl1/Sl1	1a
5	ROIs 61	0	122	400	M	O	AA	Norm	McCa/McCa	Sl1/Sl1	1a
5	ROIs 62	3	122	400	M	O	AA	Norm	McCa/McCa	Sl1/Sl1	1a
5	ROIs 63	12	122	400	M	O	AA	Norm	McCa/McCa	Sl1/Sl1	1a
5	ROIs 64	3	122	400	M	O	AA	Norm	McCa/McCa	Sl1/Sl1	1a
5	ROIs 65	14	122	400	M	O	AA	Norm	McCa/McCa	Sl1/Sl1	1a
5	ROIs 66	0	122	400	M	O	AA	Norm	McCa/McCa	Sl1/Sl1	1a
5	ROIs 67	2	122	400	M	O	AA	Norm	McCa/McCa	Sl1/Sl1	1a
5	ROIs 68	5	122	400	M	O	AA	Norm	McCa/McCa	Sl1/Sl1	1a
5	ROIs 69	17	122	400	M	O	AA	Norm	McCa/McCa	Sl1/Sl1	1a
5	ROIs 7	0	122	400	M	O	AA	Norm	McCa/McCa	Sl1/Sl1	1a
5	ROIs 70	1	122	400	M	O	AA	Norm	McCa/McCa	Sl1/Sl1	1a
5	ROIs 71	5	122	400	M	O	AA	Norm	McCa/McCa	Sl1/Sl1	1a
5	ROIs 72	8	122	400	M	O	AA	Norm	McCa/McCa	Sl1/Sl1	1a
5	ROIs 73	11	122	400	M	O	AA	Norm	McCa/McCa	Sl1/Sl1	1a
5	ROIs 74	3	122	400	M	O	AA	Norm	McCa/McCa	Sl1/Sl1	1a
5	ROIs 75	3	122	400	M	O	AA	Norm	McCa/McCa	Sl1/Sl1	1a
5	ROIs 76	15	122	400	M	O	AA	Norm	McCa/McCa	Sl1/Sl1	1a
5	ROIs 77	9	122	400	M	O	AA	Norm	McCa/McCa	Sl1/Sl1	1a
5	ROIs 78	4	122	400	M	O	AA	Norm	McCa/McCa	Sl1/Sl1	1a
5	ROIs 79	5	122	400	M	O	AA	Norm	McCa/McCa	Sl1/Sl1	1a
5	ROIs 8	3	122	400	M	O	AA	Norm	McCa/McCa	Sl1/Sl1	1a
5	ROIs 80	9	122	400	M	O	AA	Norm	McCa/McCa	Sl1/Sl1	1a
5	ROIs 81	11	122	400	M	O	AA	Norm	McCa/McCa	Sl1/Sl1	1a
5	ROIs 82	14	122	400	M	O	AA	Norm	McCa/McCa	Sl1/Sl1	1a
5	ROIs 83	8	122	400	M	O	AA	Norm	McCa/McCa	Sl1/Sl1	1a
5	ROIs 84	9	122	400	M	O	AA	Norm	McCa/McCa	Sl1/Sl1	1a
5	ROIs 85	9	122	400	M	O	AA	Norm	McCa/McCa	Sl1/Sl1	1a
5	ROIs 86	12	122	400	M	O	AA	Norm	McCa/McCa	Sl1/Sl1	1a
5	ROIs 87	14	122	400	M	O	AA	Norm	McCa/McCa	Sl1/Sl1	1a
5	ROIs 88	5	122	400	M	O	AA	Norm	McCa/McCa	Sl1/Sl1	1a
5	ROIs 89	2	122	400	M	O	AA	Norm	McCa/McCa	Sl1/Sl1	1a
5	ROIs 9	0	122	400	M	O	AA	Norm	McCa/McCa	Sl1/Sl1	1a
5	ROIs 90	0	122	400	M	O	AA	Norm	McCa/McCa	Sl1/Sl1	1a
5	ROIs 91	10	122	400	M	O	AA	Norm	McCa/McCa	Sl1/Sl1	1a
5	ROIs 92	12	122	400	M	O	AA	Norm	McCa/McCa	Sl1/Sl1	1a
5	ROIs 93	1	122	400	M	O	AA	Norm	McCa/McCa	Sl1/Sl1	1a
5	ROIs 94	10	122	400	M	O	AA	Norm	McCa/McCa	Sl1/Sl1	1a
5	ROIs 95	10	122	400	M	O	AA	Norm	McCa/McCa	Sl1/Sl1	1a
5	ROIs 96	9	122	400	M	O	AA	Norm	McCa/McCa	Sl1/Sl1	1a
5	ROIs 97	9	122	400	M	O	AA	Norm	McCa/McCa	Sl1/Sl1	1a
5	ROIs 98	0	122	400	M	O	AA	Norm	McCa/McCa	Sl1/Sl1	1a
5	ROIs 99	1	122	400	M	O	AA	Norm	McCa/McCa	Sl1/Sl1	1a
6	ROIs 1	14	152	258	M	B	AA	Het	McCa/McCa	Sl2/Sl2	2a
6	ROIs 10	9	152	258	M	B	AA	Het	McCa/McCa	Sl2/Sl2	2a
6	ROIs 100	4	152	258	M	B	AA	Het	McCa/McCa	Sl2/Sl2	2a
6	ROIs 101	2	152	258	M	B	AA	Het	McCa/McCa	Sl2/Sl2	2a
6	ROIs 102	6	152	258	M	B	AA	Het	McCa/McCa	Sl2/Sl2	2a
6	ROIs 103	12	152	258	M	B	AA	Het	McCa/McCa	Sl2/Sl2	2a
6	ROIs 104	10	152	258	M	B	AA	Het	McCa/McCa	Sl2/Sl2	2a
6	ROIs 105	3	152	258	M	B	AA	Het	McCa/McCa	Sl2/Sl2	2a
6	ROIs 106	8	152	258	M	B	AA	Het	McCa/McCa	Sl2/Sl2	2a
6	ROIs 107	6	152	258	M	B	AA	Het	McCa/McCa	Sl2/Sl2	2a
6	ROIs 108	9	152	258	M	B	AA	Het	McCa/McCa	Sl2/Sl2	2a
6	ROIs 109	6	152	258	M	B	AA	Het	McCa/McCa	Sl2/Sl2	2a
6	ROIs 11	7	152	258	M	B	AA	Het	McCa/McCa	Sl2/Sl2	2a
6	ROIs 110	8	152	258	M	B	AA	Het	McCa/McCa	Sl2/Sl2	2a
6	ROIs 111	8	152	258	M	B	AA	Het	McCa/McCa	Sl2/Sl2	2a
6	ROIs 112	8	152	258	M	B	AA	Het	McCa/McCa	Sl2/Sl2	2a
6	ROIs 113	13	152	258	M	B	AA	Het	McCa/McCa	Sl2/Sl2	2a
6	ROIs 114	2	152	258	M	B	AA	Het	McCa/McCa	Sl2/Sl2	2a
6	ROIs 115	7	152	258	M	B	AA	Het	McCa/McCa	Sl2/Sl2	2a
6	ROIs 116	12	152	258	M	B	AA	Het	McCa/McCa	Sl2/Sl2	2a
6	ROIs 117	4	152	258	M	B	AA	Het	McCa/McCa	Sl2/Sl2	2a
6	ROIs 118	13	152	258	M	B	AA	Het	McCa/McCa	Sl2/Sl2	2a
6	ROIs 119	8	152	258	M	B	AA	Het	McCa/McCa	Sl2/Sl2	2a
6	ROIs 12	11	152	258	M	B	AA	Het	McCa/McCa	Sl2/Sl2	2a
6	ROIs 120	11	152	258	M	B	AA	Het	McCa/McCa	Sl2/Sl2	2a
6	ROIs 121	1	152	258	M	B	AA	Het	McCa/McCa	Sl2/Sl2	2a
6	ROIs 122	12	152	258	M	B	AA	Het	McCa/McCa	Sl2/Sl2	2a
6	ROIs 123	10	152	258	M	B	AA	Het	McCa/McCa	Sl2/Sl2	2a
6	ROIs 124	10	152	258	M	B	AA	Het	McCa/McCa	Sl2/Sl2	2a
6	ROIs 125	5	152	258	M	B	AA	Het	McCa/McCa	Sl2/Sl2	2a
6	ROIs 126	15	152	258	M	B	AA	Het	McCa/McCa	Sl2/Sl2	2a
6	ROIs 127	12	152	258	M	B	AA	Het	McCa/McCa	Sl2/Sl2	2a
6	ROIs 128	6	152	258	M	B	AA	Het	McCa/McCa	Sl2/Sl2	2a
6	ROIs 129	4	152	258	M	B	AA	Het	McCa/McCa	Sl2/Sl2	2a
6	ROIs 13	7	152	258	M	B	AA	Het	McCa/McCa	Sl2/Sl2	2a
6	ROIs 130	1	152	258	M	B	AA	Het	McCa/McCa	Sl2/Sl2	2a
6	ROIs 131	7	152	258	M	B	AA	Het	McCa/McCa	Sl2/Sl2	2a
6	ROIs 132	3	152	258	M	B	AA	Het	McCa/McCa	Sl2/Sl2	2a
6	ROIs 133	10	152	258	M	B	AA	Het	McCa/McCa	Sl2/Sl2	2a
6	ROIs 134	16	152	258	M	B	AA	Het	McCa/McCa	Sl2/Sl2	2a
6	ROIs 135	5	152	258	M	B	AA	Het	McCa/McCa	Sl2/Sl2	2a
6	ROIs 136	20	152	258	M	B	AA	Het	McCa/McCa	Sl2/Sl2	2a
6	ROIs 137	1	152	258	M	B	AA	Het	McCa/McCa	Sl2/Sl2	2a
6	ROIs 138	4	152	258	M	B	AA	Het	McCa/McCa	Sl2/Sl2	2a
6	ROIs 139	1	152	258	M	B	AA	Het	McCa/McCa	Sl2/Sl2	2a
6	ROIs 14	9	152	258	M	B	AA	Het	McCa/McCa	Sl2/Sl2	2a
6	ROIs 140	7	152	258	M	B	AA	Het	McCa/McCa	Sl2/Sl2	2a
6	ROIs 141	11	152	258	M	B	AA	Het	McCa/McCa	Sl2/Sl2	2a
6	ROIs 142	9	152	258	M	B	AA	Het	McCa/McCa	Sl2/Sl2	2a
6	ROIs 143	19	152	258	M	B	AA	Het	McCa/McCa	Sl2/Sl2	2a
6	ROIs 144	2	152	258	M	B	AA	Het	McCa/McCa	Sl2/Sl2	2a
6	ROIs 145	2	152	258	M	B	AA	Het	McCa/McCa	Sl2/Sl2	2a
6	ROIs 146	11	152	258	M	B	AA	Het	McCa/McCa	Sl2/Sl2	2a
6	ROIs 147	3	152	258	M	B	AA	Het	McCa/McCa	Sl2/Sl2	2a
6	ROIs 148	5	152	258	M	B	AA	Het	McCa/McCa	Sl2/Sl2	2a
6	ROIs 149	0	152	258	M	B	AA	Het	McCa/McCa	Sl2/Sl2	2a
6	ROIs 15	12	152	258	M	B	AA	Het	McCa/McCa	Sl2/Sl2	2a
6	ROIs 150	1	152	258	M	B	AA	Het	McCa/McCa	Sl2/Sl2	2a
6	ROIs 151	2	152	258	M	B	AA	Het	McCa/McCa	Sl2/Sl2	2a
6	ROIs 152	8	152	258	M	B	AA	Het	McCa/McCa	Sl2/Sl2	2a
6	ROIs 153	2	152	258	M	B	AA	Het	McCa/McCa	Sl2/Sl2	2a
6	ROIs 154	10	152	258	M	B	AA	Het	McCa/McCa	Sl2/Sl2	2a
6	ROIs 155	2	152	258	M	B	AA	Het	McCa/McCa	Sl2/Sl2	2a
6	ROIs 156	9	152	258	M	B	AA	Het	McCa/McCa	Sl2/Sl2	2a
6	ROIs 157	12	152	258	M	B	AA	Het	McCa/McCa	Sl2/Sl2	2a
6	ROIs 158	4	152	258	M	B	AA	Het	McCa/McCa	Sl2/Sl2	2a
6	ROIs 159	14	152	258	M	B	AA	Het	McCa/McCa	Sl2/Sl2	2a
6	ROIs 16	9	152	258	M	B	AA	Het	McCa/McCa	Sl2/Sl2	2a
6	ROIs 160	10	152	258	M	B	AA	Het	McCa/McCa	Sl2/Sl2	2a
6	ROIs 161	7	152	258	M	B	AA	Het	McCa/McCa	Sl2/Sl2	2a
6	ROIs 162	4	152	258	M	B	AA	Het	McCa/McCa	Sl2/Sl2	2a
6	ROIs 163	18	152	258	M	B	AA	Het	McCa/McCa	Sl2/Sl2	2a
6	ROIs 164	5	152	258	M	B	AA	Het	McCa/McCa	Sl2/Sl2	2a
6	ROIs 165	3	152	258	M	B	AA	Het	McCa/McCa	Sl2/Sl2	2a
6	ROIs 166	2	152	258	M	B	AA	Het	McCa/McCa	Sl2/Sl2	2a
6	ROIs 167	9	152	258	M	B	AA	Het	McCa/McCa	Sl2/Sl2	2a
6	ROIs 168	11	152	258	M	B	AA	Het	McCa/McCa	Sl2/Sl2	2a
6	ROIs 169	6	152	258	M	B	AA	Het	McCa/McCa	Sl2/Sl2	2a
6	ROIs 17	6	152	258	M	B	AA	Het	McCa/McCa	Sl2/Sl2	2a
6	ROIs 170	8	152	258	M	B	AA	Het	McCa/McCa	Sl2/Sl2	2a
6	ROIs 171	12	152	258	M	B	AA	Het	McCa/McCa	Sl2/Sl2	2a
6	ROIs 172	2	152	258	M	B	AA	Het	McCa/McCa	Sl2/Sl2	2a
6	ROIs 173	4	152	258	M	B	AA	Het	McCa/McCa	Sl2/Sl2	2a
6	ROIs 174	7	152	258	M	B	AA	Het	McCa/McCa	Sl2/Sl2	2a
6	ROIs 175	0	152	258	M	B	AA	Het	McCa/McCa	Sl2/Sl2	2a
6	ROIs 176	2	152	258	M	B	AA	Het	McCa/McCa	Sl2/Sl2	2a
6	ROIs 177	9	152	258	M	B	AA	Het	McCa/McCa	Sl2/Sl2	2a
6	ROIs 178	9	152	258	M	B	AA	Het	McCa/McCa	Sl2/Sl2	2a
6	ROIs 179	13	152	258	M	B	AA	Het	McCa/McCa	Sl2/Sl2	2a
6	ROIs 18	9	152	258	M	B	AA	Het	McCa/McCa	Sl2/Sl2	2a
6	ROIs 180	7	152	258	M	B	AA	Het	McCa/McCa	Sl2/Sl2	2a
6	ROIs 181	7	152	258	M	B	AA	Het	McCa/McCa	Sl2/Sl2	2a
6	ROIs 182	8	152	258	M	B	AA	Het	McCa/McCa	Sl2/Sl2	2a
6	ROIs 183	2	152	258	M	B	AA	Het	McCa/McCa	Sl2/Sl2	2a
6	ROIs 184	2	152	258	M	B	AA	Het	McCa/McCa	Sl2/Sl2	2a
6	ROIs 185	5	152	258	M	B	AA	Het	McCa/McCa	Sl2/Sl2	2a
6	ROIs 186	6	152	258	M	B	AA	Het	McCa/McCa	Sl2/Sl2	2a
6	ROIs 187	20	152	258	M	B	AA	Het	McCa/McCa	Sl2/Sl2	2a
6	ROIs 188	10	152	258	M	B	AA	Het	McCa/McCa	Sl2/Sl2	2a
6	ROIs 189	2	152	258	M	B	AA	Het	McCa/McCa	Sl2/Sl2	2a
6	ROIs 19	0	152	258	M	B	AA	Het	McCa/McCa	Sl2/Sl2	2a
6	ROIs 190	13	152	258	M	B	AA	Het	McCa/McCa	Sl2/Sl2	2a
6	ROIs 191	1	152	258	M	B	AA	Het	McCa/McCa	Sl2/Sl2	2a
6	ROIs 192	11	152	258	M	B	AA	Het	McCa/McCa	Sl2/Sl2	2a
6	ROIs 193	7	152	258	M	B	AA	Het	McCa/McCa	Sl2/Sl2	2a
6	ROIs 194	1	152	258	M	B	AA	Het	McCa/McCa	Sl2/Sl2	2a
6	ROIs 195	13	152	258	M	B	AA	Het	McCa/McCa	Sl2/Sl2	2a
6	ROIs 196	10	152	258	M	B	AA	Het	McCa/McCa	Sl2/Sl2	2a
6	ROIs 197	17	152	258	M	B	AA	Het	McCa/McCa	Sl2/Sl2	2a
6	ROIs 198	17	152	258	M	B	AA	Het	McCa/McCa	Sl2/Sl2	2a
6	ROIs 199	5	152	258	M	B	AA	Het	McCa/McCa	Sl2/Sl2	2a
6	ROIs 2	2	152	258	M	B	AA	Het	McCa/McCa	Sl2/Sl2	2a
6	ROIs 20	5	152	258	M	B	AA	Het	McCa/McCa	Sl2/Sl2	2a
6	ROIs 200	12	152	258	M	B	AA	Het	McCa/McCa	Sl2/Sl2	2a
6	ROIs 201	6	152	258	M	B	AA	Het	McCa/McCa	Sl2/Sl2	2a
6	ROIs 202	4	152	258	M	B	AA	Het	McCa/McCa	Sl2/Sl2	2a
6	ROIs 203	3	152	258	M	B	AA	Het	McCa/McCa	Sl2/Sl2	2a
6	ROIs 204	16	152	258	M	B	AA	Het	McCa/McCa	Sl2/Sl2	2a
6	ROIs 205	6	152	258	M	B	AA	Het	McCa/McCa	Sl2/Sl2	2a
6	ROIs 206	7	152	258	M	B	AA	Het	McCa/McCa	Sl2/Sl2	2a
6	ROIs 207	8	152	258	M	B	AA	Het	McCa/McCa	Sl2/Sl2	2a
6	ROIs 208	16	152	258	M	B	AA	Het	McCa/McCa	Sl2/Sl2	2a
6	ROIs 209	0	152	258	M	B	AA	Het	McCa/McCa	Sl2/Sl2	2a
6	ROIs 21	12	152	258	M	B	AA	Het	McCa/McCa	Sl2/Sl2	2a
6	ROIs 210	9	152	258	M	B	AA	Het	McCa/McCa	Sl2/Sl2	2a
6	ROIs 211	5	152	258	M	B	AA	Het	McCa/McCa	Sl2/Sl2	2a
6	ROIs 212	12	152	258	M	B	AA	Het	McCa/McCa	Sl2/Sl2	2a
6	ROIs 213	5	152	258	M	B	AA	Het	McCa/McCa	Sl2/Sl2	2a
6	ROIs 214	10	152	258	M	B	AA	Het	McCa/McCa	Sl2/Sl2	2a
6	ROIs 215	5	152	258	M	B	AA	Het	McCa/McCa	Sl2/Sl2	2a
6	ROIs 216	5	152	258	M	B	AA	Het	McCa/McCa	Sl2/Sl2	2a
6	ROIs 217	4	152	258	M	B	AA	Het	McCa/McCa	Sl2/Sl2	2a
6	ROIs 218	4	152	258	M	B	AA	Het	McCa/McCa	Sl2/Sl2	2a
6	ROIs 219	4	152	258	M	B	AA	Het	McCa/McCa	Sl2/Sl2	2a
6	ROIs 22	7	152	258	M	B	AA	Het	McCa/McCa	Sl2/Sl2	2a
6	ROIs 220	18	152	258	M	B	AA	Het	McCa/McCa	Sl2/Sl2	2a
6	ROIs 221	5	152	258	M	B	AA	Het	McCa/McCa	Sl2/Sl2	2a
6	ROIs 222	10	152	258	M	B	AA	Het	McCa/McCa	Sl2/Sl2	2a
6	ROIs 223	6	152	258	M	B	AA	Het	McCa/McCa	Sl2/Sl2	2a
6	ROIs 224	2	152	258	M	B	AA	Het	McCa/McCa	Sl2/Sl2	2a
6	ROIs 225	4	152	258	M	B	AA	Het	McCa/McCa	Sl2/Sl2	2a
6	ROIs 226	3	152	258	M	B	AA	Het	McCa/McCa	Sl2/Sl2	2a
6	ROIs 227	9	152	258	M	B	AA	Het	McCa/McCa	Sl2/Sl2	2a
6	ROIs 228	11	152	258	M	B	AA	Het	McCa/McCa	Sl2/Sl2	2a
6	ROIs 229	4	152	258	M	B	AA	Het	McCa/McCa	Sl2/Sl2	2a
6	ROIs 23	13	152	258	M	B	AA	Het	McCa/McCa	Sl2/Sl2	2a
6	ROIs 230	4	152	258	M	B	AA	Het	McCa/McCa	Sl2/Sl2	2a
6	ROIs 231	1	152	258	M	B	AA	Het	McCa/McCa	Sl2/Sl2	2a
6	ROIs 232	9	152	258	M	B	AA	Het	McCa/McCa	Sl2/Sl2	2a
6	ROIs 233	7	152	258	M	B	AA	Het	McCa/McCa	Sl2/Sl2	2a
6	ROIs 234	16	152	258	M	B	AA	Het	McCa/McCa	Sl2/Sl2	2a
6	ROIs 235	12	152	258	M	B	AA	Het	McCa/McCa	Sl2/Sl2	2a
6	ROIs 236	4	152	258	M	B	AA	Het	McCa/McCa	Sl2/Sl2	2a
6	ROIs 237	7	152	258	M	B	AA	Het	McCa/McCa	Sl2/Sl2	2a
6	ROIs 238	5	152	258	M	B	AA	Het	McCa/McCa	Sl2/Sl2	2a
6	ROIs 239	0	152	258	M	B	AA	Het	McCa/McCa	Sl2/Sl2	2a
6	ROIs 24	6	152	258	M	B	AA	Het	McCa/McCa	Sl2/Sl2	2a
6	ROIs 240	6	152	258	M	B	AA	Het	McCa/McCa	Sl2/Sl2	2a
6	ROIs 241	4	152	258	M	B	AA	Het	McCa/McCa	Sl2/Sl2	2a
6	ROIs 242	10	152	258	M	B	AA	Het	McCa/McCa	Sl2/Sl2	2a
6	ROIs 243	12	152	258	M	B	AA	Het	McCa/McCa	Sl2/Sl2	2a
6	ROIs 244	12	152	258	M	B	AA	Het	McCa/McCa	Sl2/Sl2	2a
6	ROIs 245	8	152	258	M	B	AA	Het	McCa/McCa	Sl2/Sl2	2a
6	ROIs 246	16	152	258	M	B	AA	Het	McCa/McCa	Sl2/Sl2	2a
6	ROIs 247	3	152	258	M	B	AA	Het	McCa/McCa	Sl2/Sl2	2a
6	ROIs 248	2	152	258	M	B	AA	Het	McCa/McCa	Sl2/Sl2	2a
6	ROIs 249	14	152	258	M	B	AA	Het	McCa/McCa	Sl2/Sl2	2a
6	ROIs 25	1	152	258	M	B	AA	Het	McCa/McCa	Sl2/Sl2	2a
6	ROIs 250	4	152	258	M	B	AA	Het	McCa/McCa	Sl2/Sl2	2a
6	ROIs 251	7	152	258	M	B	AA	Het	McCa/McCa	Sl2/Sl2	2a
6	ROIs 252	9	152	258	M	B	AA	Het	McCa/McCa	Sl2/Sl2	2a
6	ROIs 253	17	152	258	M	B	AA	Het	McCa/McCa	Sl2/Sl2	2a
6	ROIs 254	15	152	258	M	B	AA	Het	McCa/McCa	Sl2/Sl2	2a
6	ROIs 255	12	152	258	M	B	AA	Het	McCa/McCa	Sl2/Sl2	2a
6	ROIs 256	0	152	258	M	B	AA	Het	McCa/McCa	Sl2/Sl2	2a
6	ROIs 257	12	152	258	M	B	AA	Het	McCa/McCa	Sl2/Sl2	2a
6	ROIs 258	3	152	258	M	B	AA	Het	McCa/McCa	Sl2/Sl2	2a
6	ROIs 259	8	152	258	M	B	AA	Het	McCa/McCa	Sl2/Sl2	2a
6	ROIs 26	10	152	258	M	B	AA	Het	McCa/McCa	Sl2/Sl2	2a
6	ROIs 260	0	152	258	M	B	AA	Het	McCa/McCa	Sl2/Sl2	2a
6	ROIs 261	8	152	258	M	B	AA	Het	McCa/McCa	Sl2/Sl2	2a
6	ROIs 262	7	152	258	M	B	AA	Het	McCa/McCa	Sl2/Sl2	2a
6	ROIs 263	4	152	258	M	B	AA	Het	McCa/McCa	Sl2/Sl2	2a
6	ROIs 264	1	152	258	M	B	AA	Het	McCa/McCa	Sl2/Sl2	2a
6	ROIs 265	0	152	258	M	B	AA	Het	McCa/McCa	Sl2/Sl2	2a
6	ROIs 266	4	152	258	M	B	AA	Het	McCa/McCa	Sl2/Sl2	2a
6	ROIs 267	2	152	258	M	B	AA	Het	McCa/McCa	Sl2/Sl2	2a
6	ROIs 268	16	152	258	M	B	AA	Het	McCa/McCa	Sl2/Sl2	2a
6	ROIs 269	4	152	258	M	B	AA	Het	McCa/McCa	Sl2/Sl2	2a
6	ROIs 27	7	152	258	M	B	AA	Het	McCa/McCa	Sl2/Sl2	2a
6	ROIs 270	10	152	258	M	B	AA	Het	McCa/McCa	Sl2/Sl2	2a
6	ROIs 271	7	152	258	M	B	AA	Het	McCa/McCa	Sl2/Sl2	2a
6	ROIs 272	11	152	258	M	B	AA	Het	McCa/McCa	Sl2/Sl2	2a
6	ROIs 273	14	152	258	M	B	AA	Het	McCa/McCa	Sl2/Sl2	2a
6	ROIs 274	7	152	258	M	B	AA	Het	McCa/McCa	Sl2/Sl2	2a
6	ROIs 275	5	152	258	M	B	AA	Het	McCa/McCa	Sl2/Sl2	2a
6	ROIs 276	3	152	258	M	B	AA	Het	McCa/McCa	Sl2/Sl2	2a
6	ROIs 277	9	152	258	M	B	AA	Het	McCa/McCa	Sl2/Sl2	2a
6	ROIs 278	8	152	258	M	B	AA	Het	McCa/McCa	Sl2/Sl2	2a
6	ROIs 279	1	152	258	M	B	AA	Het	McCa/McCa	Sl2/Sl2	2a
6	ROIs 28	15	152	258	M	B	AA	Het	McCa/McCa	Sl2/Sl2	2a
6	ROIs 280	1	152	258	M	B	AA	Het	McCa/McCa	Sl2/Sl2	2a
6	ROIs 281	11	152	258	M	B	AA	Het	McCa/McCa	Sl2/Sl2	2a
6	ROIs 282	6	152	258	M	B	AA	Het	McCa/McCa	Sl2/Sl2	2a
6	ROIs 283	7	152	258	M	B	AA	Het	McCa/McCa	Sl2/Sl2	2a
6	ROIs 284	10	152	258	M	B	AA	Het	McCa/McCa	Sl2/Sl2	2a
6	ROIs 285	9	152	258	M	B	AA	Het	McCa/McCa	Sl2/Sl2	2a
6	ROIs 286	9	152	258	M	B	AA	Het	McCa/McCa	Sl2/Sl2	2a
6	ROIs 287	2	152	258	M	B	AA	Het	McCa/McCa	Sl2/Sl2	2a
6	ROIs 288	7	152	258	M	B	AA	Het	McCa/McCa	Sl2/Sl2	2a
6	ROIs 289	4	152	258	M	B	AA	Het	McCa/McCa	Sl2/Sl2	2a
6	ROIs 29	9	152	258	M	B	AA	Het	McCa/McCa	Sl2/Sl2	2a
6	ROIs 290	5	152	258	M	B	AA	Het	McCa/McCa	Sl2/Sl2	2a
6	ROIs 291	4	152	258	M	B	AA	Het	McCa/McCa	Sl2/Sl2	2a
6	ROIs 292	5	152	258	M	B	AA	Het	McCa/McCa	Sl2/Sl2	2a
6	ROIs 293	4	152	258	M	B	AA	Het	McCa/McCa	Sl2/Sl2	2a
6	ROIs 294	12	152	258	M	B	AA	Het	McCa/McCa	Sl2/Sl2	2a
6	ROIs 295	3	152	258	M	B	AA	Het	McCa/McCa	Sl2/Sl2	2a
6	ROIs 296	6	152	258	M	B	AA	Het	McCa/McCa	Sl2/Sl2	2a
6	ROIs 297	8	152	258	M	B	AA	Het	McCa/McCa	Sl2/Sl2	2a
6	ROIs 298	12	152	258	M	B	AA	Het	McCa/McCa	Sl2/Sl2	2a
6	ROIs 299	11	152	258	M	B	AA	Het	McCa/McCa	Sl2/Sl2	2a
6	ROIs 3	9	152	258	M	B	AA	Het	McCa/McCa	Sl2/Sl2	2a
6	ROIs 30	5	152	258	M	B	AA	Het	McCa/McCa	Sl2/Sl2	2a
6	ROIs 300	8	152	258	M	B	AA	Het	McCa/McCa	Sl2/Sl2	2a
6	ROIs 301	0	152	258	M	B	AA	Het	McCa/McCa	Sl2/Sl2	2a
6	ROIs 302	5	152	258	M	B	AA	Het	McCa/McCa	Sl2/Sl2	2a
6	ROIs 303	6	152	258	M	B	AA	Het	McCa/McCa	Sl2/Sl2	2a
6	ROIs 304	10	152	258	M	B	AA	Het	McCa/McCa	Sl2/Sl2	2a
6	ROIs 305	7	152	258	M	B	AA	Het	McCa/McCa	Sl2/Sl2	2a
6	ROIs 306	9	152	258	M	B	AA	Het	McCa/McCa	Sl2/Sl2	2a
6	ROIs 307	3	152	258	M	B	AA	Het	McCa/McCa	Sl2/Sl2	2a
6	ROIs 308	1	152	258	M	B	AA	Het	McCa/McCa	Sl2/Sl2	2a
6	ROIs 309	3	152	258	M	B	AA	Het	McCa/McCa	Sl2/Sl2	2a
6	ROIs 31	1	152	258	M	B	AA	Het	McCa/McCa	Sl2/Sl2	2a
6	ROIs 310	11	152	258	M	B	AA	Het	McCa/McCa	Sl2/Sl2	2a
6	ROIs 311	2	152	258	M	B	AA	Het	McCa/McCa	Sl2/Sl2	2a
6	ROIs 312	9	152	258	M	B	AA	Het	McCa/McCa	Sl2/Sl2	2a
6	ROIs 313	9	152	258	M	B	AA	Het	McCa/McCa	Sl2/Sl2	2a
6	ROIs 314	18	152	258	M	B	AA	Het	McCa/McCa	Sl2/Sl2	2a
6	ROIs 315	3	152	258	M	B	AA	Het	McCa/McCa	Sl2/Sl2	2a
6	ROIs 316	11	152	258	M	B	AA	Het	McCa/McCa	Sl2/Sl2	2a
6	ROIs 317	6	152	258	M	B	AA	Het	McCa/McCa	Sl2/Sl2	2a
6	ROIs 318	9	152	258	M	B	AA	Het	McCa/McCa	Sl2/Sl2	2a
6	ROIs 319	7	152	258	M	B	AA	Het	McCa/McCa	Sl2/Sl2	2a
6	ROIs 32	4	152	258	M	B	AA	Het	McCa/McCa	Sl2/Sl2	2a
6	ROIs 320	10	152	258	M	B	AA	Het	McCa/McCa	Sl2/Sl2	2a
6	ROIs 321	0	152	258	M	B	AA	Het	McCa/McCa	Sl2/Sl2	2a
6	ROIs 322	6	152	258	M	B	AA	Het	McCa/McCa	Sl2/Sl2	2a
6	ROIs 323	13	152	258	M	B	AA	Het	McCa/McCa	Sl2/Sl2	2a
6	ROIs 324	20	152	258	M	B	AA	Het	McCa/McCa	Sl2/Sl2	2a
6	ROIs 325	8	152	258	M	B	AA	Het	McCa/McCa	Sl2/Sl2	2a
6	ROIs 326	7	152	258	M	B	AA	Het	McCa/McCa	Sl2/Sl2	2a
6	ROIs 327	8	152	258	M	B	AA	Het	McCa/McCa	Sl2/Sl2	2a
6	ROIs 328	1	152	258	M	B	AA	Het	McCa/McCa	Sl2/Sl2	2a
6	ROIs 329	1	152	258	M	B	AA	Het	McCa/McCa	Sl2/Sl2	2a
6	ROIs 33	15	152	258	M	B	AA	Het	McCa/McCa	Sl2/Sl2	2a
6	ROIs 330	9	152	258	M	B	AA	Het	McCa/McCa	Sl2/Sl2	2a
6	ROIs 331	0	152	258	M	B	AA	Het	McCa/McCa	Sl2/Sl2	2a
6	ROIs 332	3	152	258	M	B	AA	Het	McCa/McCa	Sl2/Sl2	2a
6	ROIs 333	0	152	258	M	B	AA	Het	McCa/McCa	Sl2/Sl2	2a
6	ROIs 334	7	152	258	M	B	AA	Het	McCa/McCa	Sl2/Sl2	2a
6	ROIs 335	14	152	258	M	B	AA	Het	McCa/McCa	Sl2/Sl2	2a
6	ROIs 336	4	152	258	M	B	AA	Het	McCa/McCa	Sl2/Sl2	2a
6	ROIs 337	9	152	258	M	B	AA	Het	McCa/McCa	Sl2/Sl2	2a
6	ROIs 338	3	152	258	M	B	AA	Het	McCa/McCa	Sl2/Sl2	2a
6	ROIs 339	1	152	258	M	B	AA	Het	McCa/McCa	Sl2/Sl2	2a
6	ROIs 34	1	152	258	M	B	AA	Het	McCa/McCa	Sl2/Sl2	2a
6	ROIs 340	5	152	258	M	B	AA	Het	McCa/McCa	Sl2/Sl2	2a
6	ROIs 341	2	152	258	M	B	AA	Het	McCa/McCa	Sl2/Sl2	2a
6	ROIs 342	7	152	258	M	B	AA	Het	McCa/McCa	Sl2/Sl2	2a
6	ROIs 343	5	152	258	M	B	AA	Het	McCa/McCa	Sl2/Sl2	2a
6	ROIs 344	4	152	258	M	B	AA	Het	McCa/McCa	Sl2/Sl2	2a
6	ROIs 345	11	152	258	M	B	AA	Het	McCa/McCa	Sl2/Sl2	2a
6	ROIs 346	5	152	258	M	B	AA	Het	McCa/McCa	Sl2/Sl2	2a
6	ROIs 347	3	152	258	M	B	AA	Het	McCa/McCa	Sl2/Sl2	2a
6	ROIs 348	12	152	258	M	B	AA	Het	McCa/McCa	Sl2/Sl2	2a
6	ROIs 349	1	152	258	M	B	AA	Het	McCa/McCa	Sl2/Sl2	2a
6	ROIs 35	13	152	258	M	B	AA	Het	McCa/McCa	Sl2/Sl2	2a
6	ROIs 350	5	152	258	M	B	AA	Het	McCa/McCa	Sl2/Sl2	2a
6	ROIs 351	11	152	258	M	B	AA	Het	McCa/McCa	Sl2/Sl2	2a
6	ROIs 352	14	152	258	M	B	AA	Het	McCa/McCa	Sl2/Sl2	2a
6	ROIs 353	9	152	258	M	B	AA	Het	McCa/McCa	Sl2/Sl2	2a
6	ROIs 354	8	152	258	M	B	AA	Het	McCa/McCa	Sl2/Sl2	2a
6	ROIs 355	6	152	258	M	B	AA	Het	McCa/McCa	Sl2/Sl2	2a
6	ROIs 356	7	152	258	M	B	AA	Het	McCa/McCa	Sl2/Sl2	2a
6	ROIs 357	4	152	258	M	B	AA	Het	McCa/McCa	Sl2/Sl2	2a
6	ROIs 358	5	152	258	M	B	AA	Het	McCa/McCa	Sl2/Sl2	2a
6	ROIs 359	3	152	258	M	B	AA	Het	McCa/McCa	Sl2/Sl2	2a
6	ROIs 36	1	152	258	M	B	AA	Het	McCa/McCa	Sl2/Sl2	2a
6	ROIs 360	6	152	258	M	B	AA	Het	McCa/McCa	Sl2/Sl2	2a
6	ROIs 361	12	152	258	M	B	AA	Het	McCa/McCa	Sl2/Sl2	2a
6	ROIs 362	4	152	258	M	B	AA	Het	McCa/McCa	Sl2/Sl2	2a
6	ROIs 363	8	152	258	M	B	AA	Het	McCa/McCa	Sl2/Sl2	2a
6	ROIs 364	14	152	258	M	B	AA	Het	McCa/McCa	Sl2/Sl2	2a
6	ROIs 365	5	152	258	M	B	AA	Het	McCa/McCa	Sl2/Sl2	2a
6	ROIs 37	10	152	258	M	B	AA	Het	McCa/McCa	Sl2/Sl2	2a
6	ROIs 38	0	152	258	M	B	AA	Het	McCa/McCa	Sl2/Sl2	2a
6	ROIs 39	14	152	258	M	B	AA	Het	McCa/McCa	Sl2/Sl2	2a
6	ROIs 4	12	152	258	M	B	AA	Het	McCa/McCa	Sl2/Sl2	2a
6	ROIs 40	17	152	258	M	B	AA	Het	McCa/McCa	Sl2/Sl2	2a
6	ROIs 41	1	152	258	M	B	AA	Het	McCa/McCa	Sl2/Sl2	2a
6	ROIs 42	8	152	258	M	B	AA	Het	McCa/McCa	Sl2/Sl2	2a
6	ROIs 43	11	152	258	M	B	AA	Het	McCa/McCa	Sl2/Sl2	2a
6	ROIs 43	12	152	258	M	B	AA	Het	McCa/McCa	Sl2/Sl2	2a
6	ROIs 44	7	152	258	M	B	AA	Het	McCa/McCa	Sl2/Sl2	2a
6	ROIs 44	6	152	258	M	B	AA	Het	McCa/McCa	Sl2/Sl2	2a
6	ROIs 45	4	152	258	M	B	AA	Het	McCa/McCa	Sl2/Sl2	2a
6	ROIs 45	0	152	258	M	B	AA	Het	McCa/McCa	Sl2/Sl2	2a
6	ROIs 46	5	152	258	M	B	AA	Het	McCa/McCa	Sl2/Sl2	2a
6	ROIs 46	1	152	258	M	B	AA	Het	McCa/McCa	Sl2/Sl2	2a
6	ROIs 47	13	152	258	M	B	AA	Het	McCa/McCa	Sl2/Sl2	2a
6	ROIs 47	7	152	258	M	B	AA	Het	McCa/McCa	Sl2/Sl2	2a
6	ROIs 48	5	152	258	M	B	AA	Het	McCa/McCa	Sl2/Sl2	2a
6	ROIs 48	3	152	258	M	B	AA	Het	McCa/McCa	Sl2/Sl2	2a
6	ROIs 49	6	152	258	M	B	AA	Het	McCa/McCa	Sl2/Sl2	2a
6	ROIs 49	10	152	258	M	B	AA	Het	McCa/McCa	Sl2/Sl2	2a
6	ROIs 5	7	152	258	M	B	AA	Het	McCa/McCa	Sl2/Sl2	2a
6	ROIs 50	7	152	258	M	B	AA	Het	McCa/McCa	Sl2/Sl2	2a
6	ROIs 50	16	152	258	M	B	AA	Het	McCa/McCa	Sl2/Sl2	2a
6	ROIs 51	9	152	258	M	B	AA	Het	McCa/McCa	Sl2/Sl2	2a
6	ROIs 52	9	152	258	M	B	AA	Het	McCa/McCa	Sl2/Sl2	2a
6	ROIs 53	0	152	258	M	B	AA	Het	McCa/McCa	Sl2/Sl2	2a
6	ROIs 54	9	152	258	M	B	AA	Het	McCa/McCa	Sl2/Sl2	2a
6	ROIs 55	12	152	258	M	B	AA	Het	McCa/McCa	Sl2/Sl2	2a
6	ROIs 56	3	152	258	M	B	AA	Het	McCa/McCa	Sl2/Sl2	2a
6	ROIs 57	0	152	258	M	B	AA	Het	McCa/McCa	Sl2/Sl2	2a
6	ROIs 58	4	152	258	M	B	AA	Het	McCa/McCa	Sl2/Sl2	2a
6	ROIs 59	2	152	258	M	B	AA	Het	McCa/McCa	Sl2/Sl2	2a
6	ROIs 6	13	152	258	M	B	AA	Het	McCa/McCa	Sl2/Sl2	2a
6	ROIs 60	6	152	258	M	B	AA	Het	McCa/McCa	Sl2/Sl2	2a
6	ROIs 61	12	152	258	M	B	AA	Het	McCa/McCa	Sl2/Sl2	2a
6	ROIs 62	10	152	258	M	B	AA	Het	McCa/McCa	Sl2/Sl2	2a
6	ROIs 63	3	152	258	M	B	AA	Het	McCa/McCa	Sl2/Sl2	2a
6	ROIs 64	8	152	258	M	B	AA	Het	McCa/McCa	Sl2/Sl2	2a
6	ROIs 65	6	152	258	M	B	AA	Het	McCa/McCa	Sl2/Sl2	2a
6	ROIs 66	9	152	258	M	B	AA	Het	McCa/McCa	Sl2/Sl2	2a
6	ROIs 67	6	152	258	M	B	AA	Het	McCa/McCa	Sl2/Sl2	2a
6	ROIs 68	8	152	258	M	B	AA	Het	McCa/McCa	Sl2/Sl2	2a
6	ROIs 69	8	152	258	M	B	AA	Het	McCa/McCa	Sl2/Sl2	2a
6	ROIs 7	4	152	258	M	B	AA	Het	McCa/McCa	Sl2/Sl2	2a
6	ROIs 70	8	152	258	M	B	AA	Het	McCa/McCa	Sl2/Sl2	2a
6	ROIs 71	13	152	258	M	B	AA	Het	McCa/McCa	Sl2/Sl2	2a
6	ROIs 72	2	152	258	M	B	AA	Het	McCa/McCa	Sl2/Sl2	2a
6	ROIs 73	7	152	258	M	B	AA	Het	McCa/McCa	Sl2/Sl2	2a
6	ROIs 74	12	152	258	M	B	AA	Het	McCa/McCa	Sl2/Sl2	2a
6	ROIs 75	4	152	258	M	B	AA	Het	McCa/McCa	Sl2/Sl2	2a
6	ROIs 76	13	152	258	M	B	AA	Het	McCa/McCa	Sl2/Sl2	2a
6	ROIs 77	8	152	258	M	B	AA	Het	McCa/McCa	Sl2/Sl2	2a
6	ROIs 78	11	152	258	M	B	AA	Het	McCa/McCa	Sl2/Sl2	2a
6	ROIs 79	1	152	258	M	B	AA	Het	McCa/McCa	Sl2/Sl2	2a
6	ROIs 8	9	152	258	M	B	AA	Het	McCa/McCa	Sl2/Sl2	2a
6	ROIs 80	12	152	258	M	B	AA	Het	McCa/McCa	Sl2/Sl2	2a
6	ROIs 81	10	152	258	M	B	AA	Het	McCa/McCa	Sl2/Sl2	2a
6	ROIs 82	10	152	258	M	B	AA	Het	McCa/McCa	Sl2/Sl2	2a
6	ROIs 83	5	152	258	M	B	AA	Het	McCa/McCa	Sl2/Sl2	2a
6	ROIs 84	15	152	258	M	B	AA	Het	McCa/McCa	Sl2/Sl2	2a
6	ROIs 85	11	152	258	M	B	AA	Het	McCa/McCa	Sl2/Sl2	2a
6	ROIs 86	7	152	258	M	B	AA	Het	McCa/McCa	Sl2/Sl2	2a
6	ROIs 87	0	152	258	M	B	AA	Het	McCa/McCa	Sl2/Sl2	2a
6	ROIs 88	5	152	258	M	B	AA	Het	McCa/McCa	Sl2/Sl2	2a
6	ROIs 89	13	152	258	M	B	AA	Het	McCa/McCa	Sl2/Sl2	2a
6	ROIs 9	4	152	258	M	B	AA	Het	McCa/McCa	Sl2/Sl2	2a
6	ROIs 90	5	152	258	M	B	AA	Het	McCa/McCa	Sl2/Sl2	2a
6	ROIs 91	6	152	258	M	B	AA	Het	McCa/McCa	Sl2/Sl2	2a
6	ROIs 92	7	152	258	M	B	AA	Het	McCa/McCa	Sl2/Sl2	2a
6	ROIs 93	9	152	258	M	B	AA	Het	McCa/McCa	Sl2/Sl2	2a
6	ROIs 94	9	152	258	M	B	AA	Het	McCa/McCa	Sl2/Sl2	2a
6	ROIs 95	0	152	258	M	B	AA	Het	McCa/McCa	Sl2/Sl2	2a
6	ROIs 96	9	152	258	M	B	AA	Het	McCa/McCa	Sl2/Sl2	2a
6	ROIs 97	12	152	258	M	B	AA	Het	McCa/McCa	Sl2/Sl2	2a
6	ROIs 98	3	152	258	M	B	AA	Het	McCa/McCa	Sl2/Sl2	2a
6	ROIs 99	0	152	258	M	B	AA	Het	McCa/McCa	Sl2/Sl2	2a
7	ROIs 1	4	145	449	M	B	AA	Norm	McCa/McCa	Sl1/Sl1	1a
7	ROIs 10	4	145	449	M	B	AA	Norm	McCa/McCa	Sl1/Sl1	1a
7	ROIs 100	12	145	449	M	B	AA	Norm	McCa/McCa	Sl1/Sl1	1a
7	ROIs 101	4	145	449	M	B	AA	Norm	McCa/McCa	Sl1/Sl1	1a
7	ROIs 102	4	145	449	M	B	AA	Norm	McCa/McCa	Sl1/Sl1	1a
7	ROIs 103	17	145	449	M	B	AA	Norm	McCa/McCa	Sl1/Sl1	1a
7	ROIs 104	8	145	449	M	B	AA	Norm	McCa/McCa	Sl1/Sl1	1a
7	ROIs 105	7	145	449	M	B	AA	Norm	McCa/McCa	Sl1/Sl1	1a
7	ROIs 106	5	145	449	M	B	AA	Norm	McCa/McCa	Sl1/Sl1	1a
7	ROIs 107	8	145	449	M	B	AA	Norm	McCa/McCa	Sl1/Sl1	1a
7	ROIs 108	10	145	449	M	B	AA	Norm	McCa/McCa	Sl1/Sl1	1a
7	ROIs 109	3	145	449	M	B	AA	Norm	McCa/McCa	Sl1/Sl1	1a
7	ROIs 11	5	145	449	M	B	AA	Norm	McCa/McCa	Sl1/Sl1	1a
7	ROIs 110	10	145	449	M	B	AA	Norm	McCa/McCa	Sl1/Sl1	1a
7	ROIs 111	9	145	449	M	B	AA	Norm	McCa/McCa	Sl1/Sl1	1a
7	ROIs 112	5	145	449	M	B	AA	Norm	McCa/McCa	Sl1/Sl1	1a
7	ROIs 113	1	145	449	M	B	AA	Norm	McCa/McCa	Sl1/Sl1	1a
7	ROIs 114	15	145	449	M	B	AA	Norm	McCa/McCa	Sl1/Sl1	1a
7	ROIs 115	6	145	449	M	B	AA	Norm	McCa/McCa	Sl1/Sl1	1a
7	ROIs 116	5	145	449	M	B	AA	Norm	McCa/McCa	Sl1/Sl1	1a
7	ROIs 117	10	145	449	M	B	AA	Norm	McCa/McCa	Sl1/Sl1	1a
7	ROIs 118	14	145	449	M	B	AA	Norm	McCa/McCa	Sl1/Sl1	1a
7	ROIs 119	4	145	449	M	B	AA	Norm	McCa/McCa	Sl1/Sl1	1a
7	ROIs 12	5	145	449	M	B	AA	Norm	McCa/McCa	Sl1/Sl1	1a
7	ROIs 120	15	145	449	M	B	AA	Norm	McCa/McCa	Sl1/Sl1	1a
7	ROIs 121	5	145	449	M	B	AA	Norm	McCa/McCa	Sl1/Sl1	1a
7	ROIs 122	16	145	449	M	B	AA	Norm	McCa/McCa	Sl1/Sl1	1a
7	ROIs 123	5	145	449	M	B	AA	Norm	McCa/McCa	Sl1/Sl1	1a
7	ROIs 124	0	145	449	M	B	AA	Norm	McCa/McCa	Sl1/Sl1	1a
7	ROIs 125	5	145	449	M	B	AA	Norm	McCa/McCa	Sl1/Sl1	1a
7	ROIs 126	10	145	449	M	B	AA	Norm	McCa/McCa	Sl1/Sl1	1a
7	ROIs 127	7	145	449	M	B	AA	Norm	McCa/McCa	Sl1/Sl1	1a
7	ROIs 128	13	145	449	M	B	AA	Norm	McCa/McCa	Sl1/Sl1	1a
7	ROIs 129	9	145	449	M	B	AA	Norm	McCa/McCa	Sl1/Sl1	1a
7	ROIs 13	18	145	449	M	B	AA	Norm	McCa/McCa	Sl1/Sl1	1a
7	ROIs 130	21	145	449	M	B	AA	Norm	McCa/McCa	Sl1/Sl1	1a
7	ROIs 131	14	145	449	M	B	AA	Norm	McCa/McCa	Sl1/Sl1	1a
7	ROIs 132	15	145	449	M	B	AA	Norm	McCa/McCa	Sl1/Sl1	1a
7	ROIs 133	4	145	449	M	B	AA	Norm	McCa/McCa	Sl1/Sl1	1a
7	ROIs 134	12	145	449	M	B	AA	Norm	McCa/McCa	Sl1/Sl1	1a
7	ROIs 135	8	145	449	M	B	AA	Norm	McCa/McCa	Sl1/Sl1	1a
7	ROIs 136	3	145	449	M	B	AA	Norm	McCa/McCa	Sl1/Sl1	1a
7	ROIs 137	18	145	449	M	B	AA	Norm	McCa/McCa	Sl1/Sl1	1a
7	ROIs 138	8	145	449	M	B	AA	Norm	McCa/McCa	Sl1/Sl1	1a
7	ROIs 139	2	145	449	M	B	AA	Norm	McCa/McCa	Sl1/Sl1	1a
7	ROIs 14	3	145	449	M	B	AA	Norm	McCa/McCa	Sl1/Sl1	1a
7	ROIs 140	10	145	449	M	B	AA	Norm	McCa/McCa	Sl1/Sl1	1a
7	ROIs 141	5	145	449	M	B	AA	Norm	McCa/McCa	Sl1/Sl1	1a
7	ROIs 142	10	145	449	M	B	AA	Norm	McCa/McCa	Sl1/Sl1	1a
7	ROIs 143	4	145	449	M	B	AA	Norm	McCa/McCa	Sl1/Sl1	1a
7	ROIs 144	3	145	449	M	B	AA	Norm	McCa/McCa	Sl1/Sl1	1a
7	ROIs 145	11	145	449	M	B	AA	Norm	McCa/McCa	Sl1/Sl1	1a
7	ROIs 146	7	145	449	M	B	AA	Norm	McCa/McCa	Sl1/Sl1	1a
7	ROIs 147	4	145	449	M	B	AA	Norm	McCa/McCa	Sl1/Sl1	1a
7	ROIs 148	5	145	449	M	B	AA	Norm	McCa/McCa	Sl1/Sl1	1a
7	ROIs 149	18	145	449	M	B	AA	Norm	McCa/McCa	Sl1/Sl1	1a
7	ROIs 15	10	145	449	M	B	AA	Norm	McCa/McCa	Sl1/Sl1	1a
7	ROIs 150	2	145	449	M	B	AA	Norm	McCa/McCa	Sl1/Sl1	1a
7	ROIs 151	5	145	449	M	B	AA	Norm	McCa/McCa	Sl1/Sl1	1a
7	ROIs 152	8	145	449	M	B	AA	Norm	McCa/McCa	Sl1/Sl1	1a
7	ROIs 153	19	145	449	M	B	AA	Norm	McCa/McCa	Sl1/Sl1	1a
7	ROIs 154	0	145	449	M	B	AA	Norm	McCa/McCa	Sl1/Sl1	1a
7	ROIs 155	9	145	449	M	B	AA	Norm	McCa/McCa	Sl1/Sl1	1a
7	ROIs 156	3	145	449	M	B	AA	Norm	McCa/McCa	Sl1/Sl1	1a
7	ROIs 157	10	145	449	M	B	AA	Norm	McCa/McCa	Sl1/Sl1	1a
7	ROIs 158	3	145	449	M	B	AA	Norm	McCa/McCa	Sl1/Sl1	1a
7	ROIs 159	3	145	449	M	B	AA	Norm	McCa/McCa	Sl1/Sl1	1a
7	ROIs 16	12	145	449	M	B	AA	Norm	McCa/McCa	Sl1/Sl1	1a
7	ROIs 160	3	145	449	M	B	AA	Norm	McCa/McCa	Sl1/Sl1	1a
7	ROIs 161	12	145	449	M	B	AA	Norm	McCa/McCa	Sl1/Sl1	1a
7	ROIs 162	10	145	449	M	B	AA	Norm	McCa/McCa	Sl1/Sl1	1a
7	ROIs 163	6	145	449	M	B	AA	Norm	McCa/McCa	Sl1/Sl1	1a
7	ROIs 164	1	145	449	M	B	AA	Norm	McCa/McCa	Sl1/Sl1	1a
7	ROIs 165	4	145	449	M	B	AA	Norm	McCa/McCa	Sl1/Sl1	1a
7	ROIs 166	7	145	449	M	B	AA	Norm	McCa/McCa	Sl1/Sl1	1a
7	ROIs 167	2	145	449	M	B	AA	Norm	McCa/McCa	Sl1/Sl1	1a
7	ROIs 168	9	145	449	M	B	AA	Norm	McCa/McCa	Sl1/Sl1	1a
7	ROIs 169	13	145	449	M	B	AA	Norm	McCa/McCa	Sl1/Sl1	1a
7	ROIs 17	8	145	449	M	B	AA	Norm	McCa/McCa	Sl1/Sl1	1a
7	ROIs 170	11	145	449	M	B	AA	Norm	McCa/McCa	Sl1/Sl1	1a
7	ROIs 171	11	145	449	M	B	AA	Norm	McCa/McCa	Sl1/Sl1	1a
7	ROIs 172	6	145	449	M	B	AA	Norm	McCa/McCa	Sl1/Sl1	1a
7	ROIs 173	8	145	449	M	B	AA	Norm	McCa/McCa	Sl1/Sl1	1a
7	ROIs 174	15	145	449	M	B	AA	Norm	McCa/McCa	Sl1/Sl1	1a
7	ROIs 175	7	145	449	M	B	AA	Norm	McCa/McCa	Sl1/Sl1	1a
7	ROIs 176	3	145	449	M	B	AA	Norm	McCa/McCa	Sl1/Sl1	1a
7	ROIs 177	5	145	449	M	B	AA	Norm	McCa/McCa	Sl1/Sl1	1a
7	ROIs 178	13	145	449	M	B	AA	Norm	McCa/McCa	Sl1/Sl1	1a
7	ROIs 179	6	145	449	M	B	AA	Norm	McCa/McCa	Sl1/Sl1	1a
7	ROIs 18	13	145	449	M	B	AA	Norm	McCa/McCa	Sl1/Sl1	1a
7	ROIs 180	10	145	449	M	B	AA	Norm	McCa/McCa	Sl1/Sl1	1a
7	ROIs 181	5	145	449	M	B	AA	Norm	McCa/McCa	Sl1/Sl1	1a
7	ROIs 182	3	145	449	M	B	AA	Norm	McCa/McCa	Sl1/Sl1	1a
7	ROIs 183	8	145	449	M	B	AA	Norm	McCa/McCa	Sl1/Sl1	1a
7	ROIs 184	13	145	449	M	B	AA	Norm	McCa/McCa	Sl1/Sl1	1a
7	ROIs 185	10	145	449	M	B	AA	Norm	McCa/McCa	Sl1/Sl1	1a
7	ROIs 186	7	145	449	M	B	AA	Norm	McCa/McCa	Sl1/Sl1	1a
7	ROIs 187	15	145	449	M	B	AA	Norm	McCa/McCa	Sl1/Sl1	1a
7	ROIs 188	16	145	449	M	B	AA	Norm	McCa/McCa	Sl1/Sl1	1a
7	ROIs 189	0	145	449	M	B	AA	Norm	McCa/McCa	Sl1/Sl1	1a
7	ROIs 19	11	145	449	M	B	AA	Norm	McCa/McCa	Sl1/Sl1	1a
7	ROIs 190	19	145	449	M	B	AA	Norm	McCa/McCa	Sl1/Sl1	1a
7	ROIs 191	4	145	449	M	B	AA	Norm	McCa/McCa	Sl1/Sl1	1a
7	ROIs 192	4	145	449	M	B	AA	Norm	McCa/McCa	Sl1/Sl1	1a
7	ROIs 193	11	145	449	M	B	AA	Norm	McCa/McCa	Sl1/Sl1	1a
7	ROIs 194	1	145	449	M	B	AA	Norm	McCa/McCa	Sl1/Sl1	1a
7	ROIs 195	21	145	449	M	B	AA	Norm	McCa/McCa	Sl1/Sl1	1a
7	ROIs 196	3	145	449	M	B	AA	Norm	McCa/McCa	Sl1/Sl1	1a
7	ROIs 197	6	145	449	M	B	AA	Norm	McCa/McCa	Sl1/Sl1	1a
7	ROIs 198	18	145	449	M	B	AA	Norm	McCa/McCa	Sl1/Sl1	1a
7	ROIs 199	8	145	449	M	B	AA	Norm	McCa/McCa	Sl1/Sl1	1a
7	ROIs 2	16	145	449	M	B	AA	Norm	McCa/McCa	Sl1/Sl1	1a
7	ROIs 20	10	145	449	M	B	AA	Norm	McCa/McCa	Sl1/Sl1	1a
7	ROIs 200	3	145	449	M	B	AA	Norm	McCa/McCa	Sl1/Sl1	1a
7	ROIs 201	13	145	449	M	B	AA	Norm	McCa/McCa	Sl1/Sl1	1a
7	ROIs 202	8	145	449	M	B	AA	Norm	McCa/McCa	Sl1/Sl1	1a
7	ROIs 203	17	145	449	M	B	AA	Norm	McCa/McCa	Sl1/Sl1	1a
7	ROIs 204	6	145	449	M	B	AA	Norm	McCa/McCa	Sl1/Sl1	1a
7	ROIs 205	10	145	449	M	B	AA	Norm	McCa/McCa	Sl1/Sl1	1a
7	ROIs 206	4	145	449	M	B	AA	Norm	McCa/McCa	Sl1/Sl1	1a
7	ROIs 207	12	145	449	M	B	AA	Norm	McCa/McCa	Sl1/Sl1	1a
7	ROIs 208	0	145	449	M	B	AA	Norm	McCa/McCa	Sl1/Sl1	1a
7	ROIs 209	8	145	449	M	B	AA	Norm	McCa/McCa	Sl1/Sl1	1a
7	ROIs 21	8	145	449	M	B	AA	Norm	McCa/McCa	Sl1/Sl1	1a
7	ROIs 210	3	145	449	M	B	AA	Norm	McCa/McCa	Sl1/Sl1	1a
7	ROIs 211	10	145	449	M	B	AA	Norm	McCa/McCa	Sl1/Sl1	1a
7	ROIs 212	22	145	449	M	B	AA	Norm	McCa/McCa	Sl1/Sl1	1a
7	ROIs 213	6	145	449	M	B	AA	Norm	McCa/McCa	Sl1/Sl1	1a
7	ROIs 214	7	145	449	M	B	AA	Norm	McCa/McCa	Sl1/Sl1	1a
7	ROIs 215	8	145	449	M	B	AA	Norm	McCa/McCa	Sl1/Sl1	1a
7	ROIs 216	11	145	449	M	B	AA	Norm	McCa/McCa	Sl1/Sl1	1a
7	ROIs 217	9	145	449	M	B	AA	Norm	McCa/McCa	Sl1/Sl1	1a
7	ROIs 218	9	145	449	M	B	AA	Norm	McCa/McCa	Sl1/Sl1	1a
7	ROIs 22	12	145	449	M	B	AA	Norm	McCa/McCa	Sl1/Sl1	1a
7	ROIs 23	2	145	449	M	B	AA	Norm	McCa/McCa	Sl1/Sl1	1a
7	ROIs 24	4	145	449	M	B	AA	Norm	McCa/McCa	Sl1/Sl1	1a
7	ROIs 25	17	145	449	M	B	AA	Norm	McCa/McCa	Sl1/Sl1	1a
7	ROIs 26	3	145	449	M	B	AA	Norm	McCa/McCa	Sl1/Sl1	1a
7	ROIs 27	3	145	449	M	B	AA	Norm	McCa/McCa	Sl1/Sl1	1a
7	ROIs 28	20	145	449	M	B	AA	Norm	McCa/McCa	Sl1/Sl1	1a
7	ROIs 29	2	145	449	M	B	AA	Norm	McCa/McCa	Sl1/Sl1	1a
7	ROIs 3	9	145	449	M	B	AA	Norm	McCa/McCa	Sl1/Sl1	1a
7	ROIs 30	12	145	449	M	B	AA	Norm	McCa/McCa	Sl1/Sl1	1a
7	ROIs 31	3	145	449	M	B	AA	Norm	McCa/McCa	Sl1/Sl1	1a
7	ROIs 31	7	145	449	M	B	AA	Norm	McCa/McCa	Sl1/Sl1	1a
7	ROIs 32	1	145	449	M	B	AA	Norm	McCa/McCa	Sl1/Sl1	1a
7	ROIs 32	7	145	449	M	B	AA	Norm	McCa/McCa	Sl1/Sl1	1a
7	ROIs 33	7	145	449	M	B	AA	Norm	McCa/McCa	Sl1/Sl1	1a
7	ROIs 33	12	145	449	M	B	AA	Norm	McCa/McCa	Sl1/Sl1	1a
7	ROIs 34	14	145	449	M	B	AA	Norm	McCa/McCa	Sl1/Sl1	1a
7	ROIs 34	16	145	449	M	B	AA	Norm	McCa/McCa	Sl1/Sl1	1a
7	ROIs 35	11	145	449	M	B	AA	Norm	McCa/McCa	Sl1/Sl1	1a
7	ROIs 35	11	145	449	M	B	AA	Norm	McCa/McCa	Sl1/Sl1	1a
7	ROIs 36	2	145	449	M	B	AA	Norm	McCa/McCa	Sl1/Sl1	1a
7	ROIs 37	1	145	449	M	B	AA	Norm	McCa/McCa	Sl1/Sl1	1a
7	ROIs 38	5	145	449	M	B	AA	Norm	McCa/McCa	Sl1/Sl1	1a
7	ROIs 39	5	145	449	M	B	AA	Norm	McCa/McCa	Sl1/Sl1	1a
7	ROIs 4	15	145	449	M	B	AA	Norm	McCa/McCa	Sl1/Sl1	1a
7	ROIs 40	3	145	449	M	B	AA	Norm	McCa/McCa	Sl1/Sl1	1a
7	ROIs 41	2	145	449	M	B	AA	Norm	McCa/McCa	Sl1/Sl1	1a
7	ROIs 42	4	145	449	M	B	AA	Norm	McCa/McCa	Sl1/Sl1	1a
7	ROIs 43	8	145	449	M	B	AA	Norm	McCa/McCa	Sl1/Sl1	1a
7	ROIs 44	11	145	449	M	B	AA	Norm	McCa/McCa	Sl1/Sl1	1a
7	ROIs 45	17	145	449	M	B	AA	Norm	McCa/McCa	Sl1/Sl1	1a
7	ROIs 46	10	145	449	M	B	AA	Norm	McCa/McCa	Sl1/Sl1	1a
7	ROIs 47	16	145	449	M	B	AA	Norm	McCa/McCa	Sl1/Sl1	1a
7	ROIs 48	12	145	449	M	B	AA	Norm	McCa/McCa	Sl1/Sl1	1a
7	ROIs 49	11	145	449	M	B	AA	Norm	McCa/McCa	Sl1/Sl1	1a
7	ROIs 5	3	145	449	M	B	AA	Norm	McCa/McCa	Sl1/Sl1	1a
7	ROIs 50	13	145	449	M	B	AA	Norm	McCa/McCa	Sl1/Sl1	1a
7	ROIs 51	8	145	449	M	B	AA	Norm	McCa/McCa	Sl1/Sl1	1a
7	ROIs 52	0	145	449	M	B	AA	Norm	McCa/McCa	Sl1/Sl1	1a
7	ROIs 53	19	145	449	M	B	AA	Norm	McCa/McCa	Sl1/Sl1	1a
7	ROIs 54	17	145	449	M	B	AA	Norm	McCa/McCa	Sl1/Sl1	1a
7	ROIs 55	7	145	449	M	B	AA	Norm	McCa/McCa	Sl1/Sl1	1a
7	ROIs 56	4	145	449	M	B	AA	Norm	McCa/McCa	Sl1/Sl1	1a
7	ROIs 57	6	145	449	M	B	AA	Norm	McCa/McCa	Sl1/Sl1	1a
7	ROIs 58	1	145	449	M	B	AA	Norm	McCa/McCa	Sl1/Sl1	1a
7	ROIs 59	3	145	449	M	B	AA	Norm	McCa/McCa	Sl1/Sl1	1a
7	ROIs 6	12	145	449	M	B	AA	Norm	McCa/McCa	Sl1/Sl1	1a
7	ROIs 60	0	145	449	M	B	AA	Norm	McCa/McCa	Sl1/Sl1	1a
7	ROIs 61	7	145	449	M	B	AA	Norm	McCa/McCa	Sl1/Sl1	1a
7	ROIs 62	3	145	449	M	B	AA	Norm	McCa/McCa	Sl1/Sl1	1a
7	ROIs 63	7	145	449	M	B	AA	Norm	McCa/McCa	Sl1/Sl1	1a
7	ROIs 64	4	145	449	M	B	AA	Norm	McCa/McCa	Sl1/Sl1	1a
7	ROIs 65	10	145	449	M	B	AA	Norm	McCa/McCa	Sl1/Sl1	1a
7	ROIs 66	6	145	449	M	B	AA	Norm	McCa/McCa	Sl1/Sl1	1a
7	ROIs 67	12	145	449	M	B	AA	Norm	McCa/McCa	Sl1/Sl1	1a
7	ROIs 68	2	145	449	M	B	AA	Norm	McCa/McCa	Sl1/Sl1	1a
7	ROIs 69	1	145	449	M	B	AA	Norm	McCa/McCa	Sl1/Sl1	1a
7	ROIs 7	7	145	449	M	B	AA	Norm	McCa/McCa	Sl1/Sl1	1a
7	ROIs 70	17	145	449	M	B	AA	Norm	McCa/McCa	Sl1/Sl1	1a
7	ROIs 71	7	145	449	M	B	AA	Norm	McCa/McCa	Sl1/Sl1	1a
7	ROIs 72	15	145	449	M	B	AA	Norm	McCa/McCa	Sl1/Sl1	1a
7	ROIs 73	16	145	449	M	B	AA	Norm	McCa/McCa	Sl1/Sl1	1a
7	ROIs 74	8	145	449	M	B	AA	Norm	McCa/McCa	Sl1/Sl1	1a
7	ROIs 75	2	145	449	M	B	AA	Norm	McCa/McCa	Sl1/Sl1	1a
7	ROIs 76	11	145	449	M	B	AA	Norm	McCa/McCa	Sl1/Sl1	1a
7	ROIs 77	13	145	449	M	B	AA	Norm	McCa/McCa	Sl1/Sl1	1a
7	ROIs 78	13	145	449	M	B	AA	Norm	McCa/McCa	Sl1/Sl1	1a
7	ROIs 79	12	145	449	M	B	AA	Norm	McCa/McCa	Sl1/Sl1	1a
7	ROIs 8	6	145	449	M	B	AA	Norm	McCa/McCa	Sl1/Sl1	1a
7	ROIs 80	18	145	449	M	B	AA	Norm	McCa/McCa	Sl1/Sl1	1a
7	ROIs 81	4	145	449	M	B	AA	Norm	McCa/McCa	Sl1/Sl1	1a
7	ROIs 82	6	145	449	M	B	AA	Norm	McCa/McCa	Sl1/Sl1	1a
7	ROIs 83	6	145	449	M	B	AA	Norm	McCa/McCa	Sl1/Sl1	1a
7	ROIs 84	9	145	449	M	B	AA	Norm	McCa/McCa	Sl1/Sl1	1a
7	ROIs 85	1	145	449	M	B	AA	Norm	McCa/McCa	Sl1/Sl1	1a
7	ROIs 86	20	145	449	M	B	AA	Norm	McCa/McCa	Sl1/Sl1	1a
7	ROIs 87	11	145	449	M	B	AA	Norm	McCa/McCa	Sl1/Sl1	1a
7	ROIs 88	10	145	449	M	B	AA	Norm	McCa/McCa	Sl1/Sl1	1a
7	ROIs 89	5	145	449	M	B	AA	Norm	McCa/McCa	Sl1/Sl1	1a
7	ROIs 9	10	145	449	M	B	AA	Norm	McCa/McCa	Sl1/Sl1	1a
7	ROIs 90	6	145	449	M	B	AA	Norm	McCa/McCa	Sl1/Sl1	1a
7	ROIs 91	0	145	449	M	B	AA	Norm	McCa/McCa	Sl1/Sl1	1a
7	ROIs 92	4	145	449	M	B	AA	Norm	McCa/McCa	Sl1/Sl1	1a
7	ROIs 93	4	145	449	M	B	AA	Norm	McCa/McCa	Sl1/Sl1	1a
7	ROIs 94	8	145	449	M	B	AA	Norm	McCa/McCa	Sl1/Sl1	1a
7	ROIs 95	6	145	449	M	B	AA	Norm	McCa/McCa	Sl1/Sl1	1a
7	ROIs 96	16	145	449	M	B	AA	Norm	McCa/McCa	Sl1/Sl1	1a
7	ROIs 97	11	145	449	M	B	AA	Norm	McCa/McCa	Sl1/Sl1	1a
7	ROIs 98	7	145	449	M	B	AA	Norm	McCa/McCa	Sl1/Sl1	1a
7	ROIs 99	2	145	449	M	B	AA	Norm	McCa/McCa	Sl1/Sl1	1a
8	ROIs 1	16	116	355	M	B	AA	Het	McCa/McCa	Sl2/Sl2	2a
8	ROIs 10	4	116	355	M	B	AA	Het	McCa/McCa	Sl2/Sl2	2a
8	ROIs 100	2	116	355	M	B	AA	Het	McCa/McCa	Sl2/Sl2	2a
8	ROIs 101	11	116	355	M	B	AA	Het	McCa/McCa	Sl2/Sl2	2a
8	ROIs 102	5	116	355	M	B	AA	Het	McCa/McCa	Sl2/Sl2	2a
8	ROIs 103	5	116	355	M	B	AA	Het	McCa/McCa	Sl2/Sl2	2a
8	ROIs 104	7	116	355	M	B	AA	Het	McCa/McCa	Sl2/Sl2	2a
8	ROIs 105	1	116	355	M	B	AA	Het	McCa/McCa	Sl2/Sl2	2a
8	ROIs 106	17	116	355	M	B	AA	Het	McCa/McCa	Sl2/Sl2	2a
8	ROIs 107	12	116	355	M	B	AA	Het	McCa/McCa	Sl2/Sl2	2a
8	ROIs 108	3	116	355	M	B	AA	Het	McCa/McCa	Sl2/Sl2	2a
8	ROIs 109	11	116	355	M	B	AA	Het	McCa/McCa	Sl2/Sl2	2a
8	ROIs 11	9	116	355	M	B	AA	Het	McCa/McCa	Sl2/Sl2	2a
8	ROIs 110	18	116	355	M	B	AA	Het	McCa/McCa	Sl2/Sl2	2a
8	ROIs 111	3	116	355	M	B	AA	Het	McCa/McCa	Sl2/Sl2	2a
8	ROIs 112	12	116	355	M	B	AA	Het	McCa/McCa	Sl2/Sl2	2a
8	ROIs 113	12	116	355	M	B	AA	Het	McCa/McCa	Sl2/Sl2	2a
8	ROIs 114	7	116	355	M	B	AA	Het	McCa/McCa	Sl2/Sl2	2a
8	ROIs 115	20	116	355	M	B	AA	Het	McCa/McCa	Sl2/Sl2	2a
8	ROIs 116	3	116	355	M	B	AA	Het	McCa/McCa	Sl2/Sl2	2a
8	ROIs 117	12	116	355	M	B	AA	Het	McCa/McCa	Sl2/Sl2	2a
8	ROIs 118	2	116	355	M	B	AA	Het	McCa/McCa	Sl2/Sl2	2a
8	ROIs 119	18	116	355	M	B	AA	Het	McCa/McCa	Sl2/Sl2	2a
8	ROIs 12	2	116	355	M	B	AA	Het	McCa/McCa	Sl2/Sl2	2a
8	ROIs 120	1	116	355	M	B	AA	Het	McCa/McCa	Sl2/Sl2	2a
8	ROIs 121	22	116	355	M	B	AA	Het	McCa/McCa	Sl2/Sl2	2a
8	ROIs 122	9	116	355	M	B	AA	Het	McCa/McCa	Sl2/Sl2	2a
8	ROIs 123	2	116	355	M	B	AA	Het	McCa/McCa	Sl2/Sl2	2a
8	ROIs 124	7	116	355	M	B	AA	Het	McCa/McCa	Sl2/Sl2	2a
8	ROIs 125	12	116	355	M	B	AA	Het	McCa/McCa	Sl2/Sl2	2a
8	ROIs 126	4	116	355	M	B	AA	Het	McCa/McCa	Sl2/Sl2	2a
8	ROIs 127	11	116	355	M	B	AA	Het	McCa/McCa	Sl2/Sl2	2a
8	ROIs 128	6	116	355	M	B	AA	Het	McCa/McCa	Sl2/Sl2	2a
8	ROIs 129	8	116	355	M	B	AA	Het	McCa/McCa	Sl2/Sl2	2a
8	ROIs 13	9	116	355	M	B	AA	Het	McCa/McCa	Sl2/Sl2	2a
8	ROIs 130	9	116	355	M	B	AA	Het	McCa/McCa	Sl2/Sl2	2a
8	ROIs 131	21	116	355	M	B	AA	Het	McCa/McCa	Sl2/Sl2	2a
8	ROIs 132	6	116	355	M	B	AA	Het	McCa/McCa	Sl2/Sl2	2a
8	ROIs 133	14	116	355	M	B	AA	Het	McCa/McCa	Sl2/Sl2	2a
8	ROIs 134	11	116	355	M	B	AA	Het	McCa/McCa	Sl2/Sl2	2a
8	ROIs 135	7	116	355	M	B	AA	Het	McCa/McCa	Sl2/Sl2	2a
8	ROIs 136	8	116	355	M	B	AA	Het	McCa/McCa	Sl2/Sl2	2a
8	ROIs 137	14	116	355	M	B	AA	Het	McCa/McCa	Sl2/Sl2	2a
8	ROIs 138	6	116	355	M	B	AA	Het	McCa/McCa	Sl2/Sl2	2a
8	ROIs 139	11	116	355	M	B	AA	Het	McCa/McCa	Sl2/Sl2	2a
8	ROIs 14	14	116	355	M	B	AA	Het	McCa/McCa	Sl2/Sl2	2a
8	ROIs 140	14	116	355	M	B	AA	Het	McCa/McCa	Sl2/Sl2	2a
8	ROIs 141	16	116	355	M	B	AA	Het	McCa/McCa	Sl2/Sl2	2a
8	ROIs 142	20	116	355	M	B	AA	Het	McCa/McCa	Sl2/Sl2	2a
8	ROIs 143	4	116	355	M	B	AA	Het	McCa/McCa	Sl2/Sl2	2a
8	ROIs 144	9	116	355	M	B	AA	Het	McCa/McCa	Sl2/Sl2	2a
8	ROIs 145	15	116	355	M	B	AA	Het	McCa/McCa	Sl2/Sl2	2a
8	ROIs 146	13	116	355	M	B	AA	Het	McCa/McCa	Sl2/Sl2	2a
8	ROIs 147	3	116	355	M	B	AA	Het	McCa/McCa	Sl2/Sl2	2a
8	ROIs 148	8	116	355	M	B	AA	Het	McCa/McCa	Sl2/Sl2	2a
8	ROIs 149	7	116	355	M	B	AA	Het	McCa/McCa	Sl2/Sl2	2a
8	ROIs 15	8	116	355	M	B	AA	Het	McCa/McCa	Sl2/Sl2	2a
8	ROIs 150	15	116	355	M	B	AA	Het	McCa/McCa	Sl2/Sl2	2a
8	ROIs 151	1	116	355	M	B	AA	Het	McCa/McCa	Sl2/Sl2	2a
8	ROIs 152	0	116	355	M	B	AA	Het	McCa/McCa	Sl2/Sl2	2a
8	ROIs 153	1	116	355	M	B	AA	Het	McCa/McCa	Sl2/Sl2	2a
8	ROIs 154	7	116	355	M	B	AA	Het	McCa/McCa	Sl2/Sl2	2a
8	ROIs 155	10	116	355	M	B	AA	Het	McCa/McCa	Sl2/Sl2	2a
8	ROIs 156	8	116	355	M	B	AA	Het	McCa/McCa	Sl2/Sl2	2a
8	ROIs 157	14	116	355	M	B	AA	Het	McCa/McCa	Sl2/Sl2	2a
8	ROIs 158	2	116	355	M	B	AA	Het	McCa/McCa	Sl2/Sl2	2a
8	ROIs 159	15	116	355	M	B	AA	Het	McCa/McCa	Sl2/Sl2	2a
8	ROIs 16	5	116	355	M	B	AA	Het	McCa/McCa	Sl2/Sl2	2a
8	ROIs 160	10	116	355	M	B	AA	Het	McCa/McCa	Sl2/Sl2	2a
8	ROIs 161	14	116	355	M	B	AA	Het	McCa/McCa	Sl2/Sl2	2a
8	ROIs 162	12	116	355	M	B	AA	Het	McCa/McCa	Sl2/Sl2	2a
8	ROIs 163	18	116	355	M	B	AA	Het	McCa/McCa	Sl2/Sl2	2a
8	ROIs 164	16	116	355	M	B	AA	Het	McCa/McCa	Sl2/Sl2	2a
8	ROIs 165	6	116	355	M	B	AA	Het	McCa/McCa	Sl2/Sl2	2a
8	ROIs 166	10	116	355	M	B	AA	Het	McCa/McCa	Sl2/Sl2	2a
8	ROIs 167	13	116	355	M	B	AA	Het	McCa/McCa	Sl2/Sl2	2a
8	ROIs 168	17	116	355	M	B	AA	Het	McCa/McCa	Sl2/Sl2	2a
8	ROIs 169	10	116	355	M	B	AA	Het	McCa/McCa	Sl2/Sl2	2a
8	ROIs 17	7	116	355	M	B	AA	Het	McCa/McCa	Sl2/Sl2	2a
8	ROIs 170	16	116	355	M	B	AA	Het	McCa/McCa	Sl2/Sl2	2a
8	ROIs 171	28	116	355	M	B	AA	Het	McCa/McCa	Sl2/Sl2	2a
8	ROIs 172	17	116	355	M	B	AA	Het	McCa/McCa	Sl2/Sl2	2a
8	ROIs 173	11	116	355	M	B	AA	Het	McCa/McCa	Sl2/Sl2	2a
8	ROIs 174	7	116	355	M	B	AA	Het	McCa/McCa	Sl2/Sl2	2a
8	ROIs 175	12	116	355	M	B	AA	Het	McCa/McCa	Sl2/Sl2	2a
8	ROIs 176	2	116	355	M	B	AA	Het	McCa/McCa	Sl2/Sl2	2a
8	ROIs 177	13	116	355	M	B	AA	Het	McCa/McCa	Sl2/Sl2	2a
8	ROIs 178	22	116	355	M	B	AA	Het	McCa/McCa	Sl2/Sl2	2a
8	ROIs 179	0	116	355	M	B	AA	Het	McCa/McCa	Sl2/Sl2	2a
8	ROIs 18	3	116	355	M	B	AA	Het	McCa/McCa	Sl2/Sl2	2a
8	ROIs 180	5	116	355	M	B	AA	Het	McCa/McCa	Sl2/Sl2	2a
8	ROIs 181	10	116	355	M	B	AA	Het	McCa/McCa	Sl2/Sl2	2a
8	ROIs 182	2	116	355	M	B	AA	Het	McCa/McCa	Sl2/Sl2	2a
8	ROIs 183	8	116	355	M	B	AA	Het	McCa/McCa	Sl2/Sl2	2a
8	ROIs 184	17	116	355	M	B	AA	Het	McCa/McCa	Sl2/Sl2	2a
8	ROIs 185	5	116	355	M	B	AA	Het	McCa/McCa	Sl2/Sl2	2a
8	ROIs 186	16	116	355	M	B	AA	Het	McCa/McCa	Sl2/Sl2	2a
8	ROIs 187	9	116	355	M	B	AA	Het	McCa/McCa	Sl2/Sl2	2a
8	ROIs 188	25	116	355	M	B	AA	Het	McCa/McCa	Sl2/Sl2	2a
8	ROIs 189	4	116	355	M	B	AA	Het	McCa/McCa	Sl2/Sl2	2a
8	ROIs 19	4	116	355	M	B	AA	Het	McCa/McCa	Sl2/Sl2	2a
8	ROIs 190	2	116	355	M	B	AA	Het	McCa/McCa	Sl2/Sl2	2a
8	ROIs 191	17	116	355	M	B	AA	Het	McCa/McCa	Sl2/Sl2	2a
8	ROIs 192	21	116	355	M	B	AA	Het	McCa/McCa	Sl2/Sl2	2a
8	ROIs 193	9	116	355	M	B	AA	Het	McCa/McCa	Sl2/Sl2	2a
8	ROIs 194	5	116	355	M	B	AA	Het	McCa/McCa	Sl2/Sl2	2a
8	ROIs 195	11	116	355	M	B	AA	Het	McCa/McCa	Sl2/Sl2	2a
8	ROIs 196	8	116	355	M	B	AA	Het	McCa/McCa	Sl2/Sl2	2a
8	ROIs 197	14	116	355	M	B	AA	Het	McCa/McCa	Sl2/Sl2	2a
8	ROIs 198	19	116	355	M	B	AA	Het	McCa/McCa	Sl2/Sl2	2a
8	ROIs 199	2	116	355	M	B	AA	Het	McCa/McCa	Sl2/Sl2	2a
8	ROIs 2	14	116	355	M	B	AA	Het	McCa/McCa	Sl2/Sl2	2a
8	ROIs 20	14	116	355	M	B	AA	Het	McCa/McCa	Sl2/Sl2	2a
8	ROIs 200	3	116	355	M	B	AA	Het	McCa/McCa	Sl2/Sl2	2a
8	ROIs 201	18	116	355	M	B	AA	Het	McCa/McCa	Sl2/Sl2	2a
8	ROIs 202	6	116	355	M	B	AA	Het	McCa/McCa	Sl2/Sl2	2a
8	ROIs 203	17	116	355	M	B	AA	Het	McCa/McCa	Sl2/Sl2	2a
8	ROIs 204	20	116	355	M	B	AA	Het	McCa/McCa	Sl2/Sl2	2a
8	ROIs 205	0	116	355	M	B	AA	Het	McCa/McCa	Sl2/Sl2	2a
8	ROIs 206	27	116	355	M	B	AA	Het	McCa/McCa	Sl2/Sl2	2a
8	ROIs 207	11	116	355	M	B	AA	Het	McCa/McCa	Sl2/Sl2	2a
8	ROIs 208	2	116	355	M	B	AA	Het	McCa/McCa	Sl2/Sl2	2a
8	ROIs 209	6	116	355	M	B	AA	Het	McCa/McCa	Sl2/Sl2	2a
8	ROIs 21	5	116	355	M	B	AA	Het	McCa/McCa	Sl2/Sl2	2a
8	ROIs 210	5	116	355	M	B	AA	Het	McCa/McCa	Sl2/Sl2	2a
8	ROIs 211	15	116	355	M	B	AA	Het	McCa/McCa	Sl2/Sl2	2a
8	ROIs 212	5	116	355	M	B	AA	Het	McCa/McCa	Sl2/Sl2	2a
8	ROIs 213	7	116	355	M	B	AA	Het	McCa/McCa	Sl2/Sl2	2a
8	ROIs 214	3	116	355	M	B	AA	Het	McCa/McCa	Sl2/Sl2	2a
8	ROIs 215	5	116	355	M	B	AA	Het	McCa/McCa	Sl2/Sl2	2a
8	ROIs 216	1	116	355	M	B	AA	Het	McCa/McCa	Sl2/Sl2	2a
8	ROIs 217	6	116	355	M	B	AA	Het	McCa/McCa	Sl2/Sl2	2a
8	ROIs 218	8	116	355	M	B	AA	Het	McCa/McCa	Sl2/Sl2	2a
8	ROIs 219	9	116	355	M	B	AA	Het	McCa/McCa	Sl2/Sl2	2a
8	ROIs 22	6	116	355	M	B	AA	Het	McCa/McCa	Sl2/Sl2	2a
8	ROIs 220	7	116	355	M	B	AA	Het	McCa/McCa	Sl2/Sl2	2a
8	ROIs 221	4	116	355	M	B	AA	Het	McCa/McCa	Sl2/Sl2	2a
8	ROIs 222	0	116	355	M	B	AA	Het	McCa/McCa	Sl2/Sl2	2a
8	ROIs 223	16	116	355	M	B	AA	Het	McCa/McCa	Sl2/Sl2	2a
8	ROIs 224	13	116	355	M	B	AA	Het	McCa/McCa	Sl2/Sl2	2a
8	ROIs 225	11	116	355	M	B	AA	Het	McCa/McCa	Sl2/Sl2	2a
8	ROIs 226	6	116	355	M	B	AA	Het	McCa/McCa	Sl2/Sl2	2a
8	ROIs 227	1	116	355	M	B	AA	Het	McCa/McCa	Sl2/Sl2	2a
8	ROIs 228	13	116	355	M	B	AA	Het	McCa/McCa	Sl2/Sl2	2a
8	ROIs 229	1	116	355	M	B	AA	Het	McCa/McCa	Sl2/Sl2	2a
8	ROIs 23	0	116	355	M	B	AA	Het	McCa/McCa	Sl2/Sl2	2a
8	ROIs 230	2	116	355	M	B	AA	Het	McCa/McCa	Sl2/Sl2	2a
8	ROIs 231	7	116	355	M	B	AA	Het	McCa/McCa	Sl2/Sl2	2a
8	ROIs 232	9	116	355	M	B	AA	Het	McCa/McCa	Sl2/Sl2	2a
8	ROIs 233	0	116	355	M	B	AA	Het	McCa/McCa	Sl2/Sl2	2a
8	ROIs 234	5	116	355	M	B	AA	Het	McCa/McCa	Sl2/Sl2	2a
8	ROIs 235	8	116	355	M	B	AA	Het	McCa/McCa	Sl2/Sl2	2a
8	ROIs 236	2	116	355	M	B	AA	Het	McCa/McCa	Sl2/Sl2	2a
8	ROIs 237	17	116	355	M	B	AA	Het	McCa/McCa	Sl2/Sl2	2a
8	ROIs 238	17	116	355	M	B	AA	Het	McCa/McCa	Sl2/Sl2	2a
8	ROIs 239	0	116	355	M	B	AA	Het	McCa/McCa	Sl2/Sl2	2a
8	ROIs 24	6	116	355	M	B	AA	Het	McCa/McCa	Sl2/Sl2	2a
8	ROIs 240	15	116	355	M	B	AA	Het	McCa/McCa	Sl2/Sl2	2a
8	ROIs 241	10	116	355	M	B	AA	Het	McCa/McCa	Sl2/Sl2	2a
8	ROIs 242	16	116	355	M	B	AA	Het	McCa/McCa	Sl2/Sl2	2a
8	ROIs 243	0	116	355	M	B	AA	Het	McCa/McCa	Sl2/Sl2	2a
8	ROIs 244	9	116	355	M	B	AA	Het	McCa/McCa	Sl2/Sl2	2a
8	ROIs 245	6	116	355	M	B	AA	Het	McCa/McCa	Sl2/Sl2	2a
8	ROIs 246	16	116	355	M	B	AA	Het	McCa/McCa	Sl2/Sl2	2a
8	ROIs 247	10	116	355	M	B	AA	Het	McCa/McCa	Sl2/Sl2	2a
8	ROIs 248	5	116	355	M	B	AA	Het	McCa/McCa	Sl2/Sl2	2a
8	ROIs 249	1	116	355	M	B	AA	Het	McCa/McCa	Sl2/Sl2	2a
8	ROIs 25	9	116	355	M	B	AA	Het	McCa/McCa	Sl2/Sl2	2a
8	ROIs 250	0	116	355	M	B	AA	Het	McCa/McCa	Sl2/Sl2	2a
8	ROIs 251	4	116	355	M	B	AA	Het	McCa/McCa	Sl2/Sl2	2a
8	ROIs 252	8	116	355	M	B	AA	Het	McCa/McCa	Sl2/Sl2	2a
8	ROIs 253	12	116	355	M	B	AA	Het	McCa/McCa	Sl2/Sl2	2a
8	ROIs 254	5	116	355	M	B	AA	Het	McCa/McCa	Sl2/Sl2	2a
8	ROIs 255	14	116	355	M	B	AA	Het	McCa/McCa	Sl2/Sl2	2a
8	ROIs 256	7	116	355	M	B	AA	Het	McCa/McCa	Sl2/Sl2	2a
8	ROIs 257	17	116	355	M	B	AA	Het	McCa/McCa	Sl2/Sl2	2a
8	ROIs 258	6	116	355	M	B	AA	Het	McCa/McCa	Sl2/Sl2	2a
8	ROIs 259	14	116	355	M	B	AA	Het	McCa/McCa	Sl2/Sl2	2a
8	ROIs 26	0	116	355	M	B	AA	Het	McCa/McCa	Sl2/Sl2	2a
8	ROIs 260	9	116	355	M	B	AA	Het	McCa/McCa	Sl2/Sl2	2a
8	ROIs 261	8	116	355	M	B	AA	Het	McCa/McCa	Sl2/Sl2	2a
8	ROIs 262	4	116	355	M	B	AA	Het	McCa/McCa	Sl2/Sl2	2a
8	ROIs 263	13	116	355	M	B	AA	Het	McCa/McCa	Sl2/Sl2	2a
8	ROIs 264	2	116	355	M	B	AA	Het	McCa/McCa	Sl2/Sl2	2a
8	ROIs 265	8	116	355	M	B	AA	Het	McCa/McCa	Sl2/Sl2	2a
8	ROIs 27	4	116	355	M	B	AA	Het	McCa/McCa	Sl2/Sl2	2a
8	ROIs 28	8	116	355	M	B	AA	Het	McCa/McCa	Sl2/Sl2	2a
8	ROIs 29	12	116	355	M	B	AA	Het	McCa/McCa	Sl2/Sl2	2a
8	ROIs 3	20	116	355	M	B	AA	Het	McCa/McCa	Sl2/Sl2	2a
8	ROIs 30	5	116	355	M	B	AA	Het	McCa/McCa	Sl2/Sl2	2a
8	ROIs 31	3	116	355	M	B	AA	Het	McCa/McCa	Sl2/Sl2	2a
8	ROIs 32	4	116	355	M	B	AA	Het	McCa/McCa	Sl2/Sl2	2a
8	ROIs 33	2	116	355	M	B	AA	Het	McCa/McCa	Sl2/Sl2	2a
8	ROIs 34	22	116	355	M	B	AA	Het	McCa/McCa	Sl2/Sl2	2a
8	ROIs 35	12	116	355	M	B	AA	Het	McCa/McCa	Sl2/Sl2	2a
8	ROIs 36	14	116	355	M	B	AA	Het	McCa/McCa	Sl2/Sl2	2a
8	ROIs 37	6	116	355	M	B	AA	Het	McCa/McCa	Sl2/Sl2	2a
8	ROIs 38	9	116	355	M	B	AA	Het	McCa/McCa	Sl2/Sl2	2a
8	ROIs 39	0	116	355	M	B	AA	Het	McCa/McCa	Sl2/Sl2	2a
8	ROIs 4	8	116	355	M	B	AA	Het	McCa/McCa	Sl2/Sl2	2a
8	ROIs 40	11	116	355	M	B	AA	Het	McCa/McCa	Sl2/Sl2	2a
8	ROIs 41	1	116	355	M	B	AA	Het	McCa/McCa	Sl2/Sl2	2a
8	ROIs 42	2	116	355	M	B	AA	Het	McCa/McCa	Sl2/Sl2	2a
8	ROIs 42	8	116	355	M	B	AA	Het	McCa/McCa	Sl2/Sl2	2a
8	ROIs 43	6	116	355	M	B	AA	Het	McCa/McCa	Sl2/Sl2	2a
8	ROIs 43	14	116	355	M	B	AA	Het	McCa/McCa	Sl2/Sl2	2a
8	ROIs 44	3	116	355	M	B	AA	Het	McCa/McCa	Sl2/Sl2	2a
8	ROIs 44	0	116	355	M	B	AA	Het	McCa/McCa	Sl2/Sl2	2a
8	ROIs 45	4	116	355	M	B	AA	Het	McCa/McCa	Sl2/Sl2	2a
8	ROIs 45	0	116	355	M	B	AA	Het	McCa/McCa	Sl2/Sl2	2a
8	ROIs 46	17	116	355	M	B	AA	Het	McCa/McCa	Sl2/Sl2	2a
8	ROIs 46	12	116	355	M	B	AA	Het	McCa/McCa	Sl2/Sl2	2a
8	ROIs 47	6	116	355	M	B	AA	Het	McCa/McCa	Sl2/Sl2	2a
8	ROIs 47	9	116	355	M	B	AA	Het	McCa/McCa	Sl2/Sl2	2a
8	ROIs 48	4	116	355	M	B	AA	Het	McCa/McCa	Sl2/Sl2	2a
8	ROIs 48	10	116	355	M	B	AA	Het	McCa/McCa	Sl2/Sl2	2a
8	ROIs 49	2	116	355	M	B	AA	Het	McCa/McCa	Sl2/Sl2	2a
8	ROIs 49	10	116	355	M	B	AA	Het	McCa/McCa	Sl2/Sl2	2a
8	ROIs 5	6	116	355	M	B	AA	Het	McCa/McCa	Sl2/Sl2	2a
8	ROIs 50	5	116	355	M	B	AA	Het	McCa/McCa	Sl2/Sl2	2a
8	ROIs 50	9	116	355	M	B	AA	Het	McCa/McCa	Sl2/Sl2	2a
8	ROIs 51	5	116	355	M	B	AA	Het	McCa/McCa	Sl2/Sl2	2a
8	ROIs 51	4	116	355	M	B	AA	Het	McCa/McCa	Sl2/Sl2	2a
8	ROIs 52	10	116	355	M	B	AA	Het	McCa/McCa	Sl2/Sl2	2a
8	ROIs 52	2	116	355	M	B	AA	Het	McCa/McCa	Sl2/Sl2	2a
8	ROIs 53	3	116	355	M	B	AA	Het	McCa/McCa	Sl2/Sl2	2a
8	ROIs 53	15	116	355	M	B	AA	Het	McCa/McCa	Sl2/Sl2	2a
8	ROIs 54	9	116	355	M	B	AA	Het	McCa/McCa	Sl2/Sl2	2a
8	ROIs 54	4	116	355	M	B	AA	Het	McCa/McCa	Sl2/Sl2	2a
8	ROIs 55	17	116	355	M	B	AA	Het	McCa/McCa	Sl2/Sl2	2a
8	ROIs 55	31	116	355	M	B	AA	Het	McCa/McCa	Sl2/Sl2	2a
8	ROIs 56	4	116	355	M	B	AA	Het	McCa/McCa	Sl2/Sl2	2a
8	ROIs 56	6	116	355	M	B	AA	Het	McCa/McCa	Sl2/Sl2	2a
8	ROIs 57	1	116	355	M	B	AA	Het	McCa/McCa	Sl2/Sl2	2a
8	ROIs 57	15	116	355	M	B	AA	Het	McCa/McCa	Sl2/Sl2	2a
8	ROIs 58	2	116	355	M	B	AA	Het	McCa/McCa	Sl2/Sl2	2a
8	ROIs 58	6	116	355	M	B	AA	Het	McCa/McCa	Sl2/Sl2	2a
8	ROIs 59	14	116	355	M	B	AA	Het	McCa/McCa	Sl2/Sl2	2a
8	ROIs 59	6	116	355	M	B	AA	Het	McCa/McCa	Sl2/Sl2	2a
8	ROIs 6	14	116	355	M	B	AA	Het	McCa/McCa	Sl2/Sl2	2a
8	ROIs 60	1	116	355	M	B	AA	Het	McCa/McCa	Sl2/Sl2	2a
8	ROIs 60	4	116	355	M	B	AA	Het	McCa/McCa	Sl2/Sl2	2a
8	ROIs 61	9	116	355	M	B	AA	Het	McCa/McCa	Sl2/Sl2	2a
8	ROIs 61	11	116	355	M	B	AA	Het	McCa/McCa	Sl2/Sl2	2a
8	ROIs 62	4	116	355	M	B	AA	Het	McCa/McCa	Sl2/Sl2	2a
8	ROIs 62	3	116	355	M	B	AA	Het	McCa/McCa	Sl2/Sl2	2a
8	ROIs 63	5	116	355	M	B	AA	Het	McCa/McCa	Sl2/Sl2	2a
8	ROIs 64	11	116	355	M	B	AA	Het	McCa/McCa	Sl2/Sl2	2a
8	ROIs 65	10	116	355	M	B	AA	Het	McCa/McCa	Sl2/Sl2	2a
8	ROIs 66	5	116	355	M	B	AA	Het	McCa/McCa	Sl2/Sl2	2a
8	ROIs 67	13	116	355	M	B	AA	Het	McCa/McCa	Sl2/Sl2	2a
8	ROIs 68	5	116	355	M	B	AA	Het	McCa/McCa	Sl2/Sl2	2a
8	ROIs 69	1	116	355	M	B	AA	Het	McCa/McCa	Sl2/Sl2	2a
8	ROIs 7	8	116	355	M	B	AA	Het	McCa/McCa	Sl2/Sl2	2a
8	ROIs 70	0	116	355	M	B	AA	Het	McCa/McCa	Sl2/Sl2	2a
8	ROIs 71	0	116	355	M	B	AA	Het	McCa/McCa	Sl2/Sl2	2a
8	ROIs 72	8	116	355	M	B	AA	Het	McCa/McCa	Sl2/Sl2	2a
8	ROIs 73	6	116	355	M	B	AA	Het	McCa/McCa	Sl2/Sl2	2a
8	ROIs 74	14	116	355	M	B	AA	Het	McCa/McCa	Sl2/Sl2	2a
[truncated: 31,311 more rows]
