# Supplementary material for: No Evidence that Knops Blood Group Polymorphisms Affect Complement Receptor 1 Clustering on Erythrocytes
Source: Sci Rep. 2017 Dec 19;7:17825. doi: 10.1038/s41598-017-17664-9 (PMC5736761; doi:10.1038/s41598-017-17664-9)
Supplement: Supplementary file 4 — Dataset 3 [file 41598_2017_17664_MOESM4_ESM.csv]

Donor ID	Cluster ID	Object type (cluster or cell (ROI))	Volume	ID of parent cell (for that individual)	Age in months	CR1 copy number	Gender	ABO Blood group	Sickle genotype	Alpha thal genotype	McCoy genotype	SL genotype	Abbreviated Knops genotype
1	134	CR1 clusters	0.108	3	121	423	F	A	AA	Norm	McCa/McCa	Sl2/Sl2	2a
1	1068	CR1 clusters	2.36	661	121	423	F	A	AA	Norm	McCa/McCa	Sl2/Sl2	2a
1	1069	CR1 clusters	0.306	661	121	423	F	A	AA	Norm	McCa/McCa	Sl2/Sl2	2a
1	1070	CR1 clusters	0.612	661	121	423	F	A	AA	Norm	McCa/McCa	Sl2/Sl2	2a
1	1072	CR1 clusters	0.576	661	121	423	F	A	AA	Norm	McCa/McCa	Sl2/Sl2	2a
1	1076	CR1 clusters	1.37	661	121	423	F	A	AA	Norm	McCa/McCa	Sl2/Sl2	2a
1	1077	CR1 clusters	1.3	661	121	423	F	A	AA	Norm	McCa/McCa	Sl2/Sl2	2a
1	135	CR1 clusters	0.144	3	121	423	F	A	AA	Norm	McCa/McCa	Sl2/Sl2	2a
1	1081	CR1 clusters	0.666	662	121	423	F	A	AA	Norm	McCa/McCa	Sl2/Sl2	2a
1	1082	CR1 clusters	0.45	662	121	423	F	A	AA	Norm	McCa/McCa	Sl2/Sl2	2a
1	1083	CR1 clusters	0.0901	662	121	423	F	A	AA	Norm	McCa/McCa	Sl2/Sl2	2a
1	1084	CR1 clusters	0.108	662	121	423	F	A	AA	Norm	McCa/McCa	Sl2/Sl2	2a
1	1087	CR1 clusters	0.342	662	121	423	F	A	AA	Norm	McCa/McCa	Sl2/Sl2	2a
1	1088	CR1 clusters	0.18	662	121	423	F	A	AA	Norm	McCa/McCa	Sl2/Sl2	2a
1	1089	CR1 clusters	0.18	662	121	423	F	A	AA	Norm	McCa/McCa	Sl2/Sl2	2a
1	1093	CR1 clusters	0.739	663	121	423	F	A	AA	Norm	McCa/McCa	Sl2/Sl2	2a
1	1097	CR1 clusters	0.721	663	121	423	F	A	AA	Norm	McCa/McCa	Sl2/Sl2	2a
1	1099	CR1 clusters	1.03	663	121	423	F	A	AA	Norm	McCa/McCa	Sl2/Sl2	2a
1	1110	CR1 clusters	0.216	658	121	423	F	A	AA	Norm	McCa/McCa	Sl2/Sl2	2a
1	1113	CR1 clusters	0.811	658	121	423	F	A	AA	Norm	McCa/McCa	Sl2/Sl2	2a
1	1117	CR1 clusters	2.02	658	121	423	F	A	AA	Norm	McCa/McCa	Sl2/Sl2	2a
1	139	CR1 clusters	0.27	2	121	423	F	A	AA	Norm	McCa/McCa	Sl2/Sl2	2a
1	1120	CR1 clusters	1.86	658	121	423	F	A	AA	Norm	McCa/McCa	Sl2/Sl2	2a
1	1124	CR1 clusters	0.126	658	121	423	F	A	AA	Norm	McCa/McCa	Sl2/Sl2	2a
1	1126	CR1 clusters	1.62	658	121	423	F	A	AA	Norm	McCa/McCa	Sl2/Sl2	2a
1	1127	CR1 clusters	0.342	658	121	423	F	A	AA	Norm	McCa/McCa	Sl2/Sl2	2a
1	140	CR1 clusters	0.0721	2	121	423	F	A	AA	Norm	McCa/McCa	Sl2/Sl2	2a
1	1128	CR1 clusters	0.144	658	121	423	F	A	AA	Norm	McCa/McCa	Sl2/Sl2	2a
1	1129	CR1 clusters	0.0721	658	121	423	F	A	AA	Norm	McCa/McCa	Sl2/Sl2	2a
1	1131	CR1 clusters	0.45	658	121	423	F	A	AA	Norm	McCa/McCa	Sl2/Sl2	2a
1	142	CR1 clusters	0.0721	10	121	423	F	A	AA	Norm	McCa/McCa	Sl2/Sl2	2a
1	143	CR1 clusters	0.0901	10	121	423	F	A	AA	Norm	McCa/McCa	Sl2/Sl2	2a
1	144	CR1 clusters	0.18	10	121	423	F	A	AA	Norm	McCa/McCa	Sl2/Sl2	2a
1	1191	CR1 clusters	0.0721	669	121	423	F	A	AA	Norm	McCa/McCa	Sl2/Sl2	2a
1	1192	CR1 clusters	0.0721	643	121	423	F	A	AA	Norm	McCa/McCa	Sl2/Sl2	2a
1	1194	CR1 clusters	0.0721	649	121	423	F	A	AA	Norm	McCa/McCa	Sl2/Sl2	2a
1	147	CR1 clusters	0.0901	10	121	423	F	A	AA	Norm	McCa/McCa	Sl2/Sl2	2a
1	1200	CR1 clusters	0.0901	647	121	423	F	A	AA	Norm	McCa/McCa	Sl2/Sl2	2a
1	1206	CR1 clusters	0.162	670	121	423	F	A	AA	Norm	McCa/McCa	Sl2/Sl2	2a
1	1207	CR1 clusters	0.0721	670	121	423	F	A	AA	Norm	McCa/McCa	Sl2/Sl2	2a
1	1211	CR1 clusters	0.0901	674	121	423	F	A	AA	Norm	McCa/McCa	Sl2/Sl2	2a
1	1212	CR1 clusters	0.0721	674	121	423	F	A	AA	Norm	McCa/McCa	Sl2/Sl2	2a
1	149	CR1 clusters	0.937	10	121	423	F	A	AA	Norm	McCa/McCa	Sl2/Sl2	2a
1	1225	CR1 clusters	0.108	673	121	423	F	A	AA	Norm	McCa/McCa	Sl2/Sl2	2a
1	1227	CR1 clusters	0.522	651	121	423	F	A	AA	Norm	McCa/McCa	Sl2/Sl2	2a
1	1228	CR1 clusters	0.0721	651	121	423	F	A	AA	Norm	McCa/McCa	Sl2/Sl2	2a
1	1229	CR1 clusters	0.0721	651	121	423	F	A	AA	Norm	McCa/McCa	Sl2/Sl2	2a
1	1230	CR1 clusters	0.288	651	121	423	F	A	AA	Norm	McCa/McCa	Sl2/Sl2	2a
1	1233	CR1 clusters	0.27	666	121	423	F	A	AA	Norm	McCa/McCa	Sl2/Sl2	2a
1	1236	CR1 clusters	0.234	652	121	423	F	A	AA	Norm	McCa/McCa	Sl2/Sl2	2a
1	1237	CR1 clusters	0.0901	652	121	423	F	A	AA	Norm	McCa/McCa	Sl2/Sl2	2a
1	1242	CR1 clusters	0.216	652	121	423	F	A	AA	Norm	McCa/McCa	Sl2/Sl2	2a
1	1243	CR1 clusters	0.126	664	121	423	F	A	AA	Norm	McCa/McCa	Sl2/Sl2	2a
1	1244	CR1 clusters	0.144	665	121	423	F	A	AA	Norm	McCa/McCa	Sl2/Sl2	2a
1	1245	CR1 clusters	0.414	654	121	423	F	A	AA	Norm	McCa/McCa	Sl2/Sl2	2a
1	1247	CR1 clusters	0.216	667	121	423	F	A	AA	Norm	McCa/McCa	Sl2/Sl2	2a
1	1248	CR1 clusters	0.144	667	121	423	F	A	AA	Norm	McCa/McCa	Sl2/Sl2	2a
1	1250	CR1 clusters	0.0721	653	121	423	F	A	AA	Norm	McCa/McCa	Sl2/Sl2	2a
1	1252	CR1 clusters	0.378	653	121	423	F	A	AA	Norm	McCa/McCa	Sl2/Sl2	2a
1	1254	CR1 clusters	0.0721	656	121	423	F	A	AA	Norm	McCa/McCa	Sl2/Sl2	2a
1	1257	CR1 clusters	0.126	653	121	423	F	A	AA	Norm	McCa/McCa	Sl2/Sl2	2a
1	1258	CR1 clusters	0.162	655	121	423	F	A	AA	Norm	McCa/McCa	Sl2/Sl2	2a
1	1259	CR1 clusters	0.324	660	121	423	F	A	AA	Norm	McCa/McCa	Sl2/Sl2	2a
1	1260	CR1 clusters	0.108	660	121	423	F	A	AA	Norm	McCa/McCa	Sl2/Sl2	2a
1	1261	CR1 clusters	0.468	655	121	423	F	A	AA	Norm	McCa/McCa	Sl2/Sl2	2a
1	1263	CR1 clusters	0.108	659	121	423	F	A	AA	Norm	McCa/McCa	Sl2/Sl2	2a
1	1264	CR1 clusters	0.108	660	121	423	F	A	AA	Norm	McCa/McCa	Sl2/Sl2	2a
1	1267	CR1 clusters	0.685	660	121	423	F	A	AA	Norm	McCa/McCa	Sl2/Sl2	2a
1	154	CR1 clusters	0.126	10	121	423	F	A	AA	Norm	McCa/McCa	Sl2/Sl2	2a
1	1268	CR1 clusters	0.0901	660	121	423	F	A	AA	Norm	McCa/McCa	Sl2/Sl2	2a
1	1275	CR1 clusters	0.45	661	121	423	F	A	AA	Norm	McCa/McCa	Sl2/Sl2	2a
1	1278	CR1 clusters	1.1	661	121	423	F	A	AA	Norm	McCa/McCa	Sl2/Sl2	2a
1	1284	CR1 clusters	0.198	662	121	423	F	A	AA	Norm	McCa/McCa	Sl2/Sl2	2a
1	1447	CR1 clusters	0.63	1405	121	423	F	A	AA	Norm	McCa/McCa	Sl2/Sl2	2a
1	1448	CR1 clusters	0.306	1405	121	423	F	A	AA	Norm	McCa/McCa	Sl2/Sl2	2a
1	1449	CR1 clusters	0.288	1405	121	423	F	A	AA	Norm	McCa/McCa	Sl2/Sl2	2a
1	1450	CR1 clusters	0.144	1405	121	423	F	A	AA	Norm	McCa/McCa	Sl2/Sl2	2a
1	1451	CR1 clusters	0.198	1405	121	423	F	A	AA	Norm	McCa/McCa	Sl2/Sl2	2a
1	1452	CR1 clusters	0.0901	1405	121	423	F	A	AA	Norm	McCa/McCa	Sl2/Sl2	2a
1	1453	CR1 clusters	0.0901	1405	121	423	F	A	AA	Norm	McCa/McCa	Sl2/Sl2	2a
1	1454	CR1 clusters	1.62	1437	121	423	F	A	AA	Norm	McCa/McCa	Sl2/Sl2	2a
1	1456	CR1 clusters	0.919	1409	121	423	F	A	AA	Norm	McCa/McCa	Sl2/Sl2	2a
1	1457	CR1 clusters	0.0901	1409	121	423	F	A	AA	Norm	McCa/McCa	Sl2/Sl2	2a
1	1458	CR1 clusters	1.44	1409	121	423	F	A	AA	Norm	McCa/McCa	Sl2/Sl2	2a
1	1459	CR1 clusters	1.77	1409	121	423	F	A	AA	Norm	McCa/McCa	Sl2/Sl2	2a
1	1460	CR1 clusters	0.721	1409	121	423	F	A	AA	Norm	McCa/McCa	Sl2/Sl2	2a
1	1461	CR1 clusters	0.144	1409	121	423	F	A	AA	Norm	McCa/McCa	Sl2/Sl2	2a
1	1462	CR1 clusters	0.0901	1418	121	423	F	A	AA	Norm	McCa/McCa	Sl2/Sl2	2a
1	1467	CR1 clusters	1.24	1417	121	423	F	A	AA	Norm	McCa/McCa	Sl2/Sl2	2a
1	1468	CR1 clusters	2.56	1408	121	423	F	A	AA	Norm	McCa/McCa	Sl2/Sl2	2a
1	1469	CR1 clusters	1.8	1408	121	423	F	A	AA	Norm	McCa/McCa	Sl2/Sl2	2a
1	1471	CR1 clusters	0.18	1420	121	423	F	A	AA	Norm	McCa/McCa	Sl2/Sl2	2a
1	1472	CR1 clusters	0.126	1420	121	423	F	A	AA	Norm	McCa/McCa	Sl2/Sl2	2a
1	1475	CR1 clusters	0.288	1438	121	423	F	A	AA	Norm	McCa/McCa	Sl2/Sl2	2a
1	1477	CR1 clusters	0.342	1438	121	423	F	A	AA	Norm	McCa/McCa	Sl2/Sl2	2a
1	1478	CR1 clusters	0.522	1438	121	423	F	A	AA	Norm	McCa/McCa	Sl2/Sl2	2a
1	1479	CR1 clusters	0.0901	1438	121	423	F	A	AA	Norm	McCa/McCa	Sl2/Sl2	2a
1	1480	CR1 clusters	0.306	1438	121	423	F	A	AA	Norm	McCa/McCa	Sl2/Sl2	2a
1	1481	CR1 clusters	0.198	1438	121	423	F	A	AA	Norm	McCa/McCa	Sl2/Sl2	2a
1	1482	CR1 clusters	1.22	1438	121	423	F	A	AA	Norm	McCa/McCa	Sl2/Sl2	2a
1	1483	CR1 clusters	1.17	1438	121	423	F	A	AA	Norm	McCa/McCa	Sl2/Sl2	2a
1	1484	CR1 clusters	0.0901	1438	121	423	F	A	AA	Norm	McCa/McCa	Sl2/Sl2	2a
1	1485	CR1 clusters	2.4	1413	121	423	F	A	AA	Norm	McCa/McCa	Sl2/Sl2	2a
1	1486	CR1 clusters	0.306	1439	121	423	F	A	AA	Norm	McCa/McCa	Sl2/Sl2	2a
1	1487	CR1 clusters	1.1	1439	121	423	F	A	AA	Norm	McCa/McCa	Sl2/Sl2	2a
1	1494	CR1 clusters	0.901	1429	121	423	F	A	AA	Norm	McCa/McCa	Sl2/Sl2	2a
1	1498	CR1 clusters	1.01	1429	121	423	F	A	AA	Norm	McCa/McCa	Sl2/Sl2	2a
1	1500	CR1 clusters	3.53	1432	121	423	F	A	AA	Norm	McCa/McCa	Sl2/Sl2	2a
1	1510	CR1 clusters	0.919	1406	121	423	F	A	AA	Norm	McCa/McCa	Sl2/Sl2	2a
1	1514	CR1 clusters	0.18	1406	121	423	F	A	AA	Norm	McCa/McCa	Sl2/Sl2	2a
1	1515	CR1 clusters	0.144	1406	121	423	F	A	AA	Norm	McCa/McCa	Sl2/Sl2	2a
1	1524	CR1 clusters	0.126	1411	121	423	F	A	AA	Norm	McCa/McCa	Sl2/Sl2	2a
1	165	CR1 clusters	2.47	1	121	423	F	A	AA	Norm	McCa/McCa	Sl2/Sl2	2a
1	1537	CR1 clusters	1.06	1405	121	423	F	A	AA	Norm	McCa/McCa	Sl2/Sl2	2a
1	166	CR1 clusters	2.43	1	121	423	F	A	AA	Norm	McCa/McCa	Sl2/Sl2	2a
1	1543	CR1 clusters	0.955	1405	121	423	F	A	AA	Norm	McCa/McCa	Sl2/Sl2	2a
1	1544	CR1 clusters	0.0901	1437	121	423	F	A	AA	Norm	McCa/McCa	Sl2/Sl2	2a
1	1546	CR1 clusters	0.288	1410	121	423	F	A	AA	Norm	McCa/McCa	Sl2/Sl2	2a
1	1549	CR1 clusters	0.883	1410	121	423	F	A	AA	Norm	McCa/McCa	Sl2/Sl2	2a
1	1552	CR1 clusters	0.216	1437	121	423	F	A	AA	Norm	McCa/McCa	Sl2/Sl2	2a
1	1553	CR1 clusters	0.757	1405	121	423	F	A	AA	Norm	McCa/McCa	Sl2/Sl2	2a
1	1554	CR1 clusters	0.342	1405	121	423	F	A	AA	Norm	McCa/McCa	Sl2/Sl2	2a
1	1555	CR1 clusters	0.0721	1437	121	423	F	A	AA	Norm	McCa/McCa	Sl2/Sl2	2a
1	1556	CR1 clusters	0.234	1437	121	423	F	A	AA	Norm	McCa/McCa	Sl2/Sl2	2a
1	1558	CR1 clusters	0.522	1410	121	423	F	A	AA	Norm	McCa/McCa	Sl2/Sl2	2a
1	168	CR1 clusters	0.0721	6	121	423	F	A	AA	Norm	McCa/McCa	Sl2/Sl2	2a
1	1566	CR1 clusters	0.522	1418	121	423	F	A	AA	Norm	McCa/McCa	Sl2/Sl2	2a
1	1568	CR1 clusters	0.36	1409	121	423	F	A	AA	Norm	McCa/McCa	Sl2/Sl2	2a
1	1569	CR1 clusters	0.216	1409	121	423	F	A	AA	Norm	McCa/McCa	Sl2/Sl2	2a
1	1570	CR1 clusters	0.594	1409	121	423	F	A	AA	Norm	McCa/McCa	Sl2/Sl2	2a
1	169	CR1 clusters	0.144	1	121	423	F	A	AA	Norm	McCa/McCa	Sl2/Sl2	2a
1	1574	CR1 clusters	1.64	1418	121	423	F	A	AA	Norm	McCa/McCa	Sl2/Sl2	2a
1	1575	CR1 clusters	0.973	1409	121	423	F	A	AA	Norm	McCa/McCa	Sl2/Sl2	2a
1	1580	CR1 clusters	1.17	1418	121	423	F	A	AA	Norm	McCa/McCa	Sl2/Sl2	2a
1	1582	CR1 clusters	1.01	1409	121	423	F	A	AA	Norm	McCa/McCa	Sl2/Sl2	2a
1	1583	CR1 clusters	1.01	1418	121	423	F	A	AA	Norm	McCa/McCa	Sl2/Sl2	2a
1	1584	CR1 clusters	0.0721	1408	121	423	F	A	AA	Norm	McCa/McCa	Sl2/Sl2	2a
1	1586	CR1 clusters	0.162	1409	121	423	F	A	AA	Norm	McCa/McCa	Sl2/Sl2	2a
1	1589	CR1 clusters	1.77	1408	121	423	F	A	AA	Norm	McCa/McCa	Sl2/Sl2	2a
1	1592	CR1 clusters	1.26	1408	121	423	F	A	AA	Norm	McCa/McCa	Sl2/Sl2	2a
1	1593	CR1 clusters	0.847	1408	121	423	F	A	AA	Norm	McCa/McCa	Sl2/Sl2	2a
1	1598	CR1 clusters	1.66	1408	121	423	F	A	AA	Norm	McCa/McCa	Sl2/Sl2	2a
1	1599	CR1 clusters	2.65	1408	121	423	F	A	AA	Norm	McCa/McCa	Sl2/Sl2	2a
1	1600	CR1 clusters	5.89	1408	121	423	F	A	AA	Norm	McCa/McCa	Sl2/Sl2	2a
1	1601	CR1 clusters	1.48	1408	121	423	F	A	AA	Norm	McCa/McCa	Sl2/Sl2	2a
1	172	CR1 clusters	0.0901	6	121	423	F	A	AA	Norm	McCa/McCa	Sl2/Sl2	2a
1	1603	CR1 clusters	0.63	1417	121	423	F	A	AA	Norm	McCa/McCa	Sl2/Sl2	2a
1	1604	CR1 clusters	1.46	1408	121	423	F	A	AA	Norm	McCa/McCa	Sl2/Sl2	2a
1	1607	CR1 clusters	2.18	1408	121	423	F	A	AA	Norm	McCa/McCa	Sl2/Sl2	2a
1	1608	CR1 clusters	5.1	1408	121	423	F	A	AA	Norm	McCa/McCa	Sl2/Sl2	2a
1	1609	CR1 clusters	0.468	1417	121	423	F	A	AA	Norm	McCa/McCa	Sl2/Sl2	2a
1	173	CR1 clusters	0.108	6	121	423	F	A	AA	Norm	McCa/McCa	Sl2/Sl2	2a
1	1615	CR1 clusters	0.108	1421	121	423	F	A	AA	Norm	McCa/McCa	Sl2/Sl2	2a
1	1616	CR1 clusters	0.901	1421	121	423	F	A	AA	Norm	McCa/McCa	Sl2/Sl2	2a
1	1617	CR1 clusters	0.0721	1419	121	423	F	A	AA	Norm	McCa/McCa	Sl2/Sl2	2a
1	1618	CR1 clusters	0.162	1419	121	423	F	A	AA	Norm	McCa/McCa	Sl2/Sl2	2a
1	1621	CR1 clusters	0.144	1419	121	423	F	A	AA	Norm	McCa/McCa	Sl2/Sl2	2a
1	1622	CR1 clusters	0.252	1419	121	423	F	A	AA	Norm	McCa/McCa	Sl2/Sl2	2a
1	174	CR1 clusters	0.108	6	121	423	F	A	AA	Norm	McCa/McCa	Sl2/Sl2	2a
1	1623	CR1 clusters	0.0721	1419	121	423	F	A	AA	Norm	McCa/McCa	Sl2/Sl2	2a
1	1624	CR1 clusters	1.33	1419	121	423	F	A	AA	Norm	McCa/McCa	Sl2/Sl2	2a
1	1625	CR1 clusters	0.0721	1420	121	423	F	A	AA	Norm	McCa/McCa	Sl2/Sl2	2a
1	1626	CR1 clusters	0.63	1420	121	423	F	A	AA	Norm	McCa/McCa	Sl2/Sl2	2a
1	1627	CR1 clusters	0.739	1420	121	423	F	A	AA	Norm	McCa/McCa	Sl2/Sl2	2a
1	1628	CR1 clusters	1.82	1412	121	423	F	A	AA	Norm	McCa/McCa	Sl2/Sl2	2a
1	1629	CR1 clusters	0.811	1412	121	423	F	A	AA	Norm	McCa/McCa	Sl2/Sl2	2a
1	1630	CR1 clusters	0.63	1416	121	423	F	A	AA	Norm	McCa/McCa	Sl2/Sl2	2a
1	1639	CR1 clusters	0.973	1438	121	423	F	A	AA	Norm	McCa/McCa	Sl2/Sl2	2a
1	1640	CR1 clusters	1.04	1438	121	423	F	A	AA	Norm	McCa/McCa	Sl2/Sl2	2a
1	1641	CR1 clusters	0.883	1438	121	423	F	A	AA	Norm	McCa/McCa	Sl2/Sl2	2a
1	1642	CR1 clusters	0.811	1438	121	423	F	A	AA	Norm	McCa/McCa	Sl2/Sl2	2a
1	1643	CR1 clusters	1.75	1438	121	423	F	A	AA	Norm	McCa/McCa	Sl2/Sl2	2a
1	1644	CR1 clusters	0.54	1435	121	423	F	A	AA	Norm	McCa/McCa	Sl2/Sl2	2a
1	1645	CR1 clusters	0.558	1435	121	423	F	A	AA	Norm	McCa/McCa	Sl2/Sl2	2a
1	1646	CR1 clusters	0.955	1435	121	423	F	A	AA	Norm	McCa/McCa	Sl2/Sl2	2a
1	1647	CR1 clusters	2.04	1415	121	423	F	A	AA	Norm	McCa/McCa	Sl2/Sl2	2a
1	1648	CR1 clusters	0.0721	1413	121	423	F	A	AA	Norm	McCa/McCa	Sl2/Sl2	2a
1	1649	CR1 clusters	0.234	1413	121	423	F	A	AA	Norm	McCa/McCa	Sl2/Sl2	2a
1	1650	CR1 clusters	0.36	1422	121	423	F	A	AA	Norm	McCa/McCa	Sl2/Sl2	2a
1	1652	CR1 clusters	1.3	1434	121	423	F	A	AA	Norm	McCa/McCa	Sl2/Sl2	2a
1	1653	CR1 clusters	1.28	1415	121	423	F	A	AA	Norm	McCa/McCa	Sl2/Sl2	2a
1	1654	CR1 clusters	0.901	1415	121	423	F	A	AA	Norm	McCa/McCa	Sl2/Sl2	2a
1	1655	CR1 clusters	0.0901	1413	121	423	F	A	AA	Norm	McCa/McCa	Sl2/Sl2	2a
1	1656	CR1 clusters	2.04	1413	121	423	F	A	AA	Norm	McCa/McCa	Sl2/Sl2	2a
1	1658	CR1 clusters	0.342	1434	121	423	F	A	AA	Norm	McCa/McCa	Sl2/Sl2	2a
1	1659	CR1 clusters	0.757	1434	121	423	F	A	AA	Norm	McCa/McCa	Sl2/Sl2	2a
1	1660	CR1 clusters	0.0901	1436	121	423	F	A	AA	Norm	McCa/McCa	Sl2/Sl2	2a
1	1661	CR1 clusters	0.811	1436	121	423	F	A	AA	Norm	McCa/McCa	Sl2/Sl2	2a
1	1662	CR1 clusters	0.306	1436	121	423	F	A	AA	Norm	McCa/McCa	Sl2/Sl2	2a
1	1663	CR1 clusters	0.63	1434	121	423	F	A	AA	Norm	McCa/McCa	Sl2/Sl2	2a
1	1664	CR1 clusters	0.108	1439	121	423	F	A	AA	Norm	McCa/McCa	Sl2/Sl2	2a
1	1665	CR1 clusters	0.973	1439	121	423	F	A	AA	Norm	McCa/McCa	Sl2/Sl2	2a
1	1666	CR1 clusters	0.234	1439	121	423	F	A	AA	Norm	McCa/McCa	Sl2/Sl2	2a
1	1667	CR1 clusters	0.775	1439	121	423	F	A	AA	Norm	McCa/McCa	Sl2/Sl2	2a
1	1668	CR1 clusters	0.396	1439	121	423	F	A	AA	Norm	McCa/McCa	Sl2/Sl2	2a
1	1670	CR1 clusters	1.55	1439	121	423	F	A	AA	Norm	McCa/McCa	Sl2/Sl2	2a
1	1671	CR1 clusters	0.198	1425	121	423	F	A	AA	Norm	McCa/McCa	Sl2/Sl2	2a
1	1675	CR1 clusters	0.234	1424	121	423	F	A	AA	Norm	McCa/McCa	Sl2/Sl2	2a
1	1676	CR1 clusters	0.126	1424	121	423	F	A	AA	Norm	McCa/McCa	Sl2/Sl2	2a
1	1681	CR1 clusters	1.82	1426	121	423	F	A	AA	Norm	McCa/McCa	Sl2/Sl2	2a
1	1693	CR1 clusters	0.468	1433	121	423	F	A	AA	Norm	McCa/McCa	Sl2/Sl2	2a
1	1700	CR1 clusters	0.126	1433	121	423	F	A	AA	Norm	McCa/McCa	Sl2/Sl2	2a
1	1701	CR1 clusters	0.0721	1433	121	423	F	A	AA	Norm	McCa/McCa	Sl2/Sl2	2a
1	1702	CR1 clusters	0.468	1433	121	423	F	A	AA	Norm	McCa/McCa	Sl2/Sl2	2a
1	182	CR1 clusters	1.21	34	121	423	F	A	AA	Norm	McCa/McCa	Sl2/Sl2	2a
1	1704	CR1 clusters	0.36	1427	121	423	F	A	AA	Norm	McCa/McCa	Sl2/Sl2	2a
1	1705	CR1 clusters	1.48	1427	121	423	F	A	AA	Norm	McCa/McCa	Sl2/Sl2	2a
1	1706	CR1 clusters	0.901	1427	121	423	F	A	AA	Norm	McCa/McCa	Sl2/Sl2	2a
1	1708	CR1 clusters	0.36	1429	121	423	F	A	AA	Norm	McCa/McCa	Sl2/Sl2	2a
1	1717	CR1 clusters	0.54	1432	121	423	F	A	AA	Norm	McCa/McCa	Sl2/Sl2	2a
1	184	CR1 clusters	0.0901	34	121	423	F	A	AA	Norm	McCa/McCa	Sl2/Sl2	2a
1	1729	CR1 clusters	1.44	1432	121	423	F	A	AA	Norm	McCa/McCa	Sl2/Sl2	2a
1	185	CR1 clusters	0.198	34	121	423	F	A	AA	Norm	McCa/McCa	Sl2/Sl2	2a
1	1733	CR1 clusters	0.883	1432	121	423	F	A	AA	Norm	McCa/McCa	Sl2/Sl2	2a
1	1735	CR1 clusters	0.306	1432	121	423	F	A	AA	Norm	McCa/McCa	Sl2/Sl2	2a
1	1736	CR1 clusters	0.162	1432	121	423	F	A	AA	Norm	McCa/McCa	Sl2/Sl2	2a
1	1737	CR1 clusters	0.973	1432	121	423	F	A	AA	Norm	McCa/McCa	Sl2/Sl2	2a
1	1738	CR1 clusters	1.04	1432	121	423	F	A	AA	Norm	McCa/McCa	Sl2/Sl2	2a
1	186	CR1 clusters	0.108	7	121	423	F	A	AA	Norm	McCa/McCa	Sl2/Sl2	2a
1	1745	CR1 clusters	0.378	1406	121	423	F	A	AA	Norm	McCa/McCa	Sl2/Sl2	2a
1	1746	CR1 clusters	1.22	1406	121	423	F	A	AA	Norm	McCa/McCa	Sl2/Sl2	2a
1	1749	CR1 clusters	0.0901	1406	121	423	F	A	AA	Norm	McCa/McCa	Sl2/Sl2	2a
1	1751	CR1 clusters	0.0721	1411	121	423	F	A	AA	Norm	McCa/McCa	Sl2/Sl2	2a
1	187	CR1 clusters	0.108	7	121	423	F	A	AA	Norm	McCa/McCa	Sl2/Sl2	2a
1	1756	CR1 clusters	0.216	1437	121	423	F	A	AA	Norm	McCa/McCa	Sl2/Sl2	2a
1	1757	CR1 clusters	0.0901	1437	121	423	F	A	AA	Norm	McCa/McCa	Sl2/Sl2	2a
1	1758	CR1 clusters	0.198	1437	121	423	F	A	AA	Norm	McCa/McCa	Sl2/Sl2	2a
1	1759	CR1 clusters	0.432	1437	121	423	F	A	AA	Norm	McCa/McCa	Sl2/Sl2	2a
1	1760	CR1 clusters	0.63	1437	121	423	F	A	AA	Norm	McCa/McCa	Sl2/Sl2	2a
1	188	CR1 clusters	0.144	7	121	423	F	A	AA	Norm	McCa/McCa	Sl2/Sl2	2a
1	1764	CR1 clusters	0.108	1410	121	423	F	A	AA	Norm	McCa/McCa	Sl2/Sl2	2a
1	1765	CR1 clusters	0.703	1410	121	423	F	A	AA	Norm	McCa/McCa	Sl2/Sl2	2a
1	1766	CR1 clusters	0.306	1410	121	423	F	A	AA	Norm	McCa/McCa	Sl2/Sl2	2a
1	1767	CR1 clusters	0.0721	1410	121	423	F	A	AA	Norm	McCa/McCa	Sl2/Sl2	2a
1	1772	CR1 clusters	0.198	1418	121	423	F	A	AA	Norm	McCa/McCa	Sl2/Sl2	2a
1	189	CR1 clusters	0.198	11	121	423	F	A	AA	Norm	McCa/McCa	Sl2/Sl2	2a
1	1774	CR1 clusters	0.793	1408	121	423	F	A	AA	Norm	McCa/McCa	Sl2/Sl2	2a
1	1775	CR1 clusters	0.883	1408	121	423	F	A	AA	Norm	McCa/McCa	Sl2/Sl2	2a
1	1781	CR1 clusters	0.486	1408	121	423	F	A	AA	Norm	McCa/McCa	Sl2/Sl2	2a
1	1789	CR1 clusters	0.234	1417	121	423	F	A	AA	Norm	McCa/McCa	Sl2/Sl2	2a
1	1792	CR1 clusters	0.306	1408	121	423	F	A	AA	Norm	McCa/McCa	Sl2/Sl2	2a
1	1795	CR1 clusters	0.0721	1417	121	423	F	A	AA	Norm	McCa/McCa	Sl2/Sl2	2a
1	1796	CR1 clusters	0.0901	1407	121	423	F	A	AA	Norm	McCa/McCa	Sl2/Sl2	2a
1	1798	CR1 clusters	0.0721	1407	121	423	F	A	AA	Norm	McCa/McCa	Sl2/Sl2	2a
1	1800	CR1 clusters	0.144	1421	121	423	F	A	AA	Norm	McCa/McCa	Sl2/Sl2	2a
1	1805	CR1 clusters	1.04	1420	121	423	F	A	AA	Norm	McCa/McCa	Sl2/Sl2	2a
1	1806	CR1 clusters	0.27	1420	121	423	F	A	AA	Norm	McCa/McCa	Sl2/Sl2	2a
1	1807	CR1 clusters	0.811	1412	121	423	F	A	AA	Norm	McCa/McCa	Sl2/Sl2	2a
1	1808	CR1 clusters	0.486	1412	121	423	F	A	AA	Norm	McCa/McCa	Sl2/Sl2	2a
1	1809	CR1 clusters	0.0721	1412	121	423	F	A	AA	Norm	McCa/McCa	Sl2/Sl2	2a
1	193	CR1 clusters	0.0721	11	121	423	F	A	AA	Norm	McCa/McCa	Sl2/Sl2	2a
1	194	CR1 clusters	0.0721	11	121	423	F	A	AA	Norm	McCa/McCa	Sl2/Sl2	2a
1	1826	CR1 clusters	0.0721	1438	121	423	F	A	AA	Norm	McCa/McCa	Sl2/Sl2	2a
1	1827	CR1 clusters	0.216	1435	121	423	F	A	AA	Norm	McCa/McCa	Sl2/Sl2	2a
1	1828	CR1 clusters	0.216	1414	121	423	F	A	AA	Norm	McCa/McCa	Sl2/Sl2	2a
1	1829	CR1 clusters	1.37	1435	121	423	F	A	AA	Norm	McCa/McCa	Sl2/Sl2	2a
1	1830	CR1 clusters	0.36	1415	121	423	F	A	AA	Norm	McCa/McCa	Sl2/Sl2	2a
1	1831	CR1 clusters	0.252	1435	121	423	F	A	AA	Norm	McCa/McCa	Sl2/Sl2	2a
1	1833	CR1 clusters	0.252	1415	121	423	F	A	AA	Norm	McCa/McCa	Sl2/Sl2	2a
1	1834	CR1 clusters	1.15	1414	121	423	F	A	AA	Norm	McCa/McCa	Sl2/Sl2	2a
1	1835	CR1 clusters	0.0721	1422	121	423	F	A	AA	Norm	McCa/McCa	Sl2/Sl2	2a
1	1836	CR1 clusters	0.126	1422	121	423	F	A	AA	Norm	McCa/McCa	Sl2/Sl2	2a
1	1837	CR1 clusters	0.378	1422	121	423	F	A	AA	Norm	McCa/McCa	Sl2/Sl2	2a
1	1838	CR1 clusters	0.18	1413	121	423	F	A	AA	Norm	McCa/McCa	Sl2/Sl2	2a
1	1839	CR1 clusters	0.486	1413	121	423	F	A	AA	Norm	McCa/McCa	Sl2/Sl2	2a
1	1840	CR1 clusters	0.576	1413	121	423	F	A	AA	Norm	McCa/McCa	Sl2/Sl2	2a
1	1841	CR1 clusters	1.15	1413	121	423	F	A	AA	Norm	McCa/McCa	Sl2/Sl2	2a
1	1842	CR1 clusters	0.432	1413	121	423	F	A	AA	Norm	McCa/McCa	Sl2/Sl2	2a
1	196	CR1 clusters	0.0901	11	121	423	F	A	AA	Norm	McCa/McCa	Sl2/Sl2	2a
1	1843	CR1 clusters	0.27	1413	121	423	F	A	AA	Norm	McCa/McCa	Sl2/Sl2	2a
1	1846	CR1 clusters	0.324	1434	121	423	F	A	AA	Norm	McCa/McCa	Sl2/Sl2	2a
1	1847	CR1 clusters	0.955	1415	121	423	F	A	AA	Norm	McCa/McCa	Sl2/Sl2	2a
1	1849	CR1 clusters	0.18	1436	121	423	F	A	AA	Norm	McCa/McCa	Sl2/Sl2	2a
1	1850	CR1 clusters	0.504	1415	121	423	F	A	AA	Norm	McCa/McCa	Sl2/Sl2	2a
1	1851	CR1 clusters	0.162	1415	121	423	F	A	AA	Norm	McCa/McCa	Sl2/Sl2	2a
1	1852	CR1 clusters	0.288	1415	121	423	F	A	AA	Norm	McCa/McCa	Sl2/Sl2	2a
1	1853	CR1 clusters	0.126	1434	121	423	F	A	AA	Norm	McCa/McCa	Sl2/Sl2	2a
1	1854	CR1 clusters	0.18	1436	121	423	F	A	AA	Norm	McCa/McCa	Sl2/Sl2	2a
1	1855	CR1 clusters	0.0721	1434	121	423	F	A	AA	Norm	McCa/McCa	Sl2/Sl2	2a
1	1856	CR1 clusters	0.108	1436	121	423	F	A	AA	Norm	McCa/McCa	Sl2/Sl2	2a
1	1857	CR1 clusters	0.108	1436	121	423	F	A	AA	Norm	McCa/McCa	Sl2/Sl2	2a
1	1858	CR1 clusters	0.324	1436	121	423	F	A	AA	Norm	McCa/McCa	Sl2/Sl2	2a
1	1859	CR1 clusters	0.0721	1436	121	423	F	A	AA	Norm	McCa/McCa	Sl2/Sl2	2a
1	1860	CR1 clusters	0.0721	1439	121	423	F	A	AA	Norm	McCa/McCa	Sl2/Sl2	2a
1	1861	CR1 clusters	0.126	1439	121	423	F	A	AA	Norm	McCa/McCa	Sl2/Sl2	2a
1	1862	CR1 clusters	0.685	1439	121	423	F	A	AA	Norm	McCa/McCa	Sl2/Sl2	2a
1	1867	CR1 clusters	0.162	1439	121	423	F	A	AA	Norm	McCa/McCa	Sl2/Sl2	2a
1	1868	CR1 clusters	0.108	1439	121	423	F	A	AA	Norm	McCa/McCa	Sl2/Sl2	2a
1	1869	CR1 clusters	0.162	1439	121	423	F	A	AA	Norm	McCa/McCa	Sl2/Sl2	2a
1	1870	CR1 clusters	0.108	1439	121	423	F	A	AA	Norm	McCa/McCa	Sl2/Sl2	2a
1	1872	CR1 clusters	0.126	1425	121	423	F	A	AA	Norm	McCa/McCa	Sl2/Sl2	2a
1	199	CR1 clusters	3.03	9	121	423	F	A	AA	Norm	McCa/McCa	Sl2/Sl2	2a
1	1875	CR1 clusters	0.0721	1423	121	423	F	A	AA	Norm	McCa/McCa	Sl2/Sl2	2a
1	1876	CR1 clusters	0.0721	1439	121	423	F	A	AA	Norm	McCa/McCa	Sl2/Sl2	2a
1	1880	CR1 clusters	0.324	1423	121	423	F	A	AA	Norm	McCa/McCa	Sl2/Sl2	2a
1	200	CR1 clusters	0.883	12	121	423	F	A	AA	Norm	McCa/McCa	Sl2/Sl2	2a
1	1886	CR1 clusters	0.901	1426	121	423	F	A	AA	Norm	McCa/McCa	Sl2/Sl2	2a
1	1888	CR1 clusters	0.18	1424	121	423	F	A	AA	Norm	McCa/McCa	Sl2/Sl2	2a
1	1889	CR1 clusters	0.0721	1424	121	423	F	A	AA	Norm	McCa/McCa	Sl2/Sl2	2a
1	201	CR1 clusters	0.0901	12	121	423	F	A	AA	Norm	McCa/McCa	Sl2/Sl2	2a
1	1897	CR1 clusters	0.18	1424	121	423	F	A	AA	Norm	McCa/McCa	Sl2/Sl2	2a
1	1898	CR1 clusters	0.36	1426	121	423	F	A	AA	Norm	McCa/McCa	Sl2/Sl2	2a
1	202	CR1 clusters	0.126	12	121	423	F	A	AA	Norm	McCa/McCa	Sl2/Sl2	2a
1	1912	CR1 clusters	0.0721	1433	121	423	F	A	AA	Norm	McCa/McCa	Sl2/Sl2	2a
1	1913	CR1 clusters	0.198	1433	121	423	F	A	AA	Norm	McCa/McCa	Sl2/Sl2	2a
1	1916	CR1 clusters	0.144	1433	121	423	F	A	AA	Norm	McCa/McCa	Sl2/Sl2	2a
1	1917	CR1 clusters	0.414	1433	121	423	F	A	AA	Norm	McCa/McCa	Sl2/Sl2	2a
1	1918	CR1 clusters	0.198	1433	121	423	F	A	AA	Norm	McCa/McCa	Sl2/Sl2	2a
1	1919	CR1 clusters	1.19	1427	121	423	F	A	AA	Norm	McCa/McCa	Sl2/Sl2	2a
1	1921	CR1 clusters	0.0721	1433	121	423	F	A	AA	Norm	McCa/McCa	Sl2/Sl2	2a
1	1922	CR1 clusters	0.0901	1427	121	423	F	A	AA	Norm	McCa/McCa	Sl2/Sl2	2a
1	51	CR1 clusters	0.324	5	121	423	F	A	AA	Norm	McCa/McCa	Sl2/Sl2	2a
1	204	CR1 clusters	0.378	9	121	423	F	A	AA	Norm	McCa/McCa	Sl2/Sl2	2a
1	1923	CR1 clusters	0.0721	1427	121	423	F	A	AA	Norm	McCa/McCa	Sl2/Sl2	2a
1	1924	CR1 clusters	0.108	1427	121	423	F	A	AA	Norm	McCa/McCa	Sl2/Sl2	2a
1	1926	CR1 clusters	0.144	1428	121	423	F	A	AA	Norm	McCa/McCa	Sl2/Sl2	2a
1	1927	CR1 clusters	0.144	1427	121	423	F	A	AA	Norm	McCa/McCa	Sl2/Sl2	2a
1	1928	CR1 clusters	0.883	1427	121	423	F	A	AA	Norm	McCa/McCa	Sl2/Sl2	2a
1	1929	CR1 clusters	0.0721	1430	121	423	F	A	AA	Norm	McCa/McCa	Sl2/Sl2	2a
1	1930	CR1 clusters	0.0721	1430	121	423	F	A	AA	Norm	McCa/McCa	Sl2/Sl2	2a
1	1931	CR1 clusters	0.378	1427	121	423	F	A	AA	Norm	McCa/McCa	Sl2/Sl2	2a
1	1932	CR1 clusters	0.234	1427	121	423	F	A	AA	Norm	McCa/McCa	Sl2/Sl2	2a
1	205	CR1 clusters	0.522	9	121	423	F	A	AA	Norm	McCa/McCa	Sl2/Sl2	2a
1	1934	CR1 clusters	0.0721	1427	121	423	F	A	AA	Norm	McCa/McCa	Sl2/Sl2	2a
1	1935	CR1 clusters	0.144	1430	121	423	F	A	AA	Norm	McCa/McCa	Sl2/Sl2	2a
1	206	CR1 clusters	0.216	12	121	423	F	A	AA	Norm	McCa/McCa	Sl2/Sl2	2a
1	1944	CR1 clusters	0.0721	1429	121	423	F	A	AA	Norm	McCa/McCa	Sl2/Sl2	2a
1	1948	CR1 clusters	0.396	1429	121	423	F	A	AA	Norm	McCa/McCa	Sl2/Sl2	2a
1	207	CR1 clusters	0.252	12	121	423	F	A	AA	Norm	McCa/McCa	Sl2/Sl2	2a
1	1959	CR1 clusters	0.36	1432	121	423	F	A	AA	Norm	McCa/McCa	Sl2/Sl2	2a
1	208	CR1 clusters	0.18	12	121	423	F	A	AA	Norm	McCa/McCa	Sl2/Sl2	2a
1	1963	CR1 clusters	0.54	1432	121	423	F	A	AA	Norm	McCa/McCa	Sl2/Sl2	2a
1	1977	CR1 clusters	0.108	1410	121	423	F	A	AA	Norm	McCa/McCa	Sl2/Sl2	2a
1	1980	CR1 clusters	0.0721	1409	121	423	F	A	AA	Norm	McCa/McCa	Sl2/Sl2	2a
1	1984	CR1 clusters	0.0721	1408	121	423	F	A	AA	Norm	McCa/McCa	Sl2/Sl2	2a
1	1987	CR1 clusters	0.811	1408	121	423	F	A	AA	Norm	McCa/McCa	Sl2/Sl2	2a
1	1994	CR1 clusters	0.0901	1412	121	423	F	A	AA	Norm	McCa/McCa	Sl2/Sl2	2a
1	1995	CR1 clusters	0.0901	1416	121	423	F	A	AA	Norm	McCa/McCa	Sl2/Sl2	2a
1	2009	CR1 clusters	0.0721	1438	121	423	F	A	AA	Norm	McCa/McCa	Sl2/Sl2	2a
1	2010	CR1 clusters	0.0901	1438	121	423	F	A	AA	Norm	McCa/McCa	Sl2/Sl2	2a
1	2011	CR1 clusters	0.0721	1414	121	423	F	A	AA	Norm	McCa/McCa	Sl2/Sl2	2a
1	2015	CR1 clusters	0.0901	1414	121	423	F	A	AA	Norm	McCa/McCa	Sl2/Sl2	2a
1	2018	CR1 clusters	0.0721	1436	121	423	F	A	AA	Norm	McCa/McCa	Sl2/Sl2	2a
1	2019	CR1 clusters	0.234	1436	121	423	F	A	AA	Norm	McCa/McCa	Sl2/Sl2	2a
1	52	CR1 clusters	0.126	5	121	423	F	A	AA	Norm	McCa/McCa	Sl2/Sl2	2a
1	2024	CR1 clusters	0.0901	1423	121	423	F	A	AA	Norm	McCa/McCa	Sl2/Sl2	2a
1	2025	CR1 clusters	0.126	1423	121	423	F	A	AA	Norm	McCa/McCa	Sl2/Sl2	2a
1	2032	CR1 clusters	0.0901	1423	121	423	F	A	AA	Norm	McCa/McCa	Sl2/Sl2	2a
1	215	CR1 clusters	0.558	12	121	423	F	A	AA	Norm	McCa/McCa	Sl2/Sl2	2a
1	2033	CR1 clusters	0.0721	1424	121	423	F	A	AA	Norm	McCa/McCa	Sl2/Sl2	2a
1	2035	CR1 clusters	0.108	1426	121	423	F	A	AA	Norm	McCa/McCa	Sl2/Sl2	2a
1	2037	CR1 clusters	0.0901	1433	121	423	F	A	AA	Norm	McCa/McCa	Sl2/Sl2	2a
1	2038	CR1 clusters	0.0901	1427	121	423	F	A	AA	Norm	McCa/McCa	Sl2/Sl2	2a
1	216	CR1 clusters	0.0721	12	121	423	F	A	AA	Norm	McCa/McCa	Sl2/Sl2	2a
1	2043	CR1 clusters	0.108	1428	121	423	F	A	AA	Norm	McCa/McCa	Sl2/Sl2	2a
1	2058	CR1 clusters	0.144	1432	121	423	F	A	AA	Norm	McCa/McCa	Sl2/Sl2	2a
1	2061	CR1 clusters	0.703	1432	121	423	F	A	AA	Norm	McCa/McCa	Sl2/Sl2	2a
1	2063	CR1 clusters	0.0721	1432	121	423	F	A	AA	Norm	McCa/McCa	Sl2/Sl2	2a
1	2067	CR1 clusters	0.162	1436	121	423	F	A	AA	Norm	McCa/McCa	Sl2/Sl2	2a
1	2116	CR1 clusters	0.721	2077	121	423	F	A	AA	Norm	McCa/McCa	Sl2/Sl2	2a
1	2117	CR1 clusters	0.216	2077	121	423	F	A	AA	Norm	McCa/McCa	Sl2/Sl2	2a
1	2118	CR1 clusters	0.648	2090	121	423	F	A	AA	Norm	McCa/McCa	Sl2/Sl2	2a
1	2119	CR1 clusters	1.28	2086	121	423	F	A	AA	Norm	McCa/McCa	Sl2/Sl2	2a
1	2120	CR1 clusters	0.865	2086	121	423	F	A	AA	Norm	McCa/McCa	Sl2/Sl2	2a
1	2121	CR1 clusters	0.793	2079	121	423	F	A	AA	Norm	McCa/McCa	Sl2/Sl2	2a
1	2122	CR1 clusters	1.46	2079	121	423	F	A	AA	Norm	McCa/McCa	Sl2/Sl2	2a
1	2125	CR1 clusters	0.0721	2080	121	423	F	A	AA	Norm	McCa/McCa	Sl2/Sl2	2a
1	220	CR1 clusters	0.414	13	121	423	F	A	AA	Norm	McCa/McCa	Sl2/Sl2	2a
1	2128	CR1 clusters	0.739	2094	121	423	F	A	AA	Norm	McCa/McCa	Sl2/Sl2	2a
1	2129	CR1 clusters	0.288	2094	121	423	F	A	AA	Norm	McCa/McCa	Sl2/Sl2	2a
1	2130	CR1 clusters	1.08	2094	121	423	F	A	AA	Norm	McCa/McCa	Sl2/Sl2	2a
1	2131	CR1 clusters	1.24	2094	121	423	F	A	AA	Norm	McCa/McCa	Sl2/Sl2	2a
1	2132	CR1 clusters	1.91	2094	121	423	F	A	AA	Norm	McCa/McCa	Sl2/Sl2	2a
1	2133	CR1 clusters	0.504	2094	121	423	F	A	AA	Norm	McCa/McCa	Sl2/Sl2	2a
1	2134	CR1 clusters	0.576	2095	121	423	F	A	AA	Norm	McCa/McCa	Sl2/Sl2	2a
1	2135	CR1 clusters	0.721	2096	121	423	F	A	AA	Norm	McCa/McCa	Sl2/Sl2	2a
1	2136	CR1 clusters	0.126	2107	121	423	F	A	AA	Norm	McCa/McCa	Sl2/Sl2	2a
1	2140	CR1 clusters	1.12	2097	121	423	F	A	AA	Norm	McCa/McCa	Sl2/Sl2	2a
1	2142	CR1 clusters	0.919	2108	121	423	F	A	AA	Norm	McCa/McCa	Sl2/Sl2	2a
1	2143	CR1 clusters	1.03	2108	121	423	F	A	AA	Norm	McCa/McCa	Sl2/Sl2	2a
1	2144	CR1 clusters	0.432	2108	121	423	F	A	AA	Norm	McCa/McCa	Sl2/Sl2	2a
1	2146	CR1 clusters	0.36	2098	121	423	F	A	AA	Norm	McCa/McCa	Sl2/Sl2	2a
1	2148	CR1 clusters	0.504	2108	121	423	F	A	AA	Norm	McCa/McCa	Sl2/Sl2	2a
1	2149	CR1 clusters	0.198	2108	121	423	F	A	AA	Norm	McCa/McCa	Sl2/Sl2	2a
1	2154	CR1 clusters	0.414	2110	121	423	F	A	AA	Norm	McCa/McCa	Sl2/Sl2	2a
1	2155	CR1 clusters	0.144	2099	121	423	F	A	AA	Norm	McCa/McCa	Sl2/Sl2	2a
1	2156	CR1 clusters	0.0901	2099	121	423	F	A	AA	Norm	McCa/McCa	Sl2/Sl2	2a
1	223	CR1 clusters	0.234	14	121	423	F	A	AA	Norm	McCa/McCa	Sl2/Sl2	2a
1	2157	CR1 clusters	0.576	2110	121	423	F	A	AA	Norm	McCa/McCa	Sl2/Sl2	2a
1	2158	CR1 clusters	0.63	2110	121	423	F	A	AA	Norm	McCa/McCa	Sl2/Sl2	2a
1	2159	CR1 clusters	0.0901	2110	121	423	F	A	AA	Norm	McCa/McCa	Sl2/Sl2	2a
1	2160	CR1 clusters	0.288	2110	121	423	F	A	AA	Norm	McCa/McCa	Sl2/Sl2	2a
1	2161	CR1 clusters	0.306	2106	121	423	F	A	AA	Norm	McCa/McCa	Sl2/Sl2	2a
1	2162	CR1 clusters	0.162	2106	121	423	F	A	AA	Norm	McCa/McCa	Sl2/Sl2	2a
1	2163	CR1 clusters	0.0901	2106	121	423	F	A	AA	Norm	McCa/McCa	Sl2/Sl2	2a
1	2165	CR1 clusters	1.12	2105	121	423	F	A	AA	Norm	McCa/McCa	Sl2/Sl2	2a
1	2166	CR1 clusters	2.14	2100	121	423	F	A	AA	Norm	McCa/McCa	Sl2/Sl2	2a
1	2175	CR1 clusters	0.63	2115	121	423	F	A	AA	Norm	McCa/McCa	Sl2/Sl2	2a
1	225	CR1 clusters	0.108	13	121	423	F	A	AA	Norm	McCa/McCa	Sl2/Sl2	2a
1	2177	CR1 clusters	1.1	2101	121	423	F	A	AA	Norm	McCa/McCa	Sl2/Sl2	2a
1	2180	CR1 clusters	0.144	2101	121	423	F	A	AA	Norm	McCa/McCa	Sl2/Sl2	2a
1	2183	CR1 clusters	0.18	2114	121	423	F	A	AA	Norm	McCa/McCa	Sl2/Sl2	2a
1	2186	CR1 clusters	1.87	2114	121	423	F	A	AA	Norm	McCa/McCa	Sl2/Sl2	2a
1	226	CR1 clusters	0.198	13	121	423	F	A	AA	Norm	McCa/McCa	Sl2/Sl2	2a
1	2187	CR1 clusters	0.666	2114	121	423	F	A	AA	Norm	McCa/McCa	Sl2/Sl2	2a
1	227	CR1 clusters	0.234	16	121	423	F	A	AA	Norm	McCa/McCa	Sl2/Sl2	2a
1	2199	CR1 clusters	0.558	2104	121	423	F	A	AA	Norm	McCa/McCa	Sl2/Sl2	2a
1	2200	CR1 clusters	0.63	2102	121	423	F	A	AA	Norm	McCa/McCa	Sl2/Sl2	2a
1	2201	CR1 clusters	1.22	2111	121	423	F	A	AA	Norm	McCa/McCa	Sl2/Sl2	2a
1	2202	CR1 clusters	2.32	2111	121	423	F	A	AA	Norm	McCa/McCa	Sl2/Sl2	2a
1	2203	CR1 clusters	1.06	2103	121	423	F	A	AA	Norm	McCa/McCa	Sl2/Sl2	2a
1	2204	CR1 clusters	1.57	2103	121	423	F	A	AA	Norm	McCa/McCa	Sl2/Sl2	2a
1	2205	CR1 clusters	0.775	2112	121	423	F	A	AA	Norm	McCa/McCa	Sl2/Sl2	2a
1	2206	CR1 clusters	0.757	2103	121	423	F	A	AA	Norm	McCa/McCa	Sl2/Sl2	2a
1	228	CR1 clusters	0.648	16	121	423	F	A	AA	Norm	McCa/McCa	Sl2/Sl2	2a
1	2207	CR1 clusters	0.432	2112	121	423	F	A	AA	Norm	McCa/McCa	Sl2/Sl2	2a
1	2208	CR1 clusters	1.17	2112	121	423	F	A	AA	Norm	McCa/McCa	Sl2/Sl2	2a
1	229	CR1 clusters	2	8	121	423	F	A	AA	Norm	McCa/McCa	Sl2/Sl2	2a
1	2225	CR1 clusters	1.69	2091	121	423	F	A	AA	Norm	McCa/McCa	Sl2/Sl2	2a
1	230	CR1 clusters	0.216	8	121	423	F	A	AA	Norm	McCa/McCa	Sl2/Sl2	2a
1	2232	CR1 clusters	0.126	2076	121	423	F	A	AA	Norm	McCa/McCa	Sl2/Sl2	2a
1	2233	CR1 clusters	0.18	2076	121	423	F	A	AA	Norm	McCa/McCa	Sl2/Sl2	2a
1	2234	CR1 clusters	0.0721	2074	121	423	F	A	AA	Norm	McCa/McCa	Sl2/Sl2	2a
1	2235	CR1 clusters	0.0901	2074	121	423	F	A	AA	Norm	McCa/McCa	Sl2/Sl2	2a
1	2236	CR1 clusters	0.0721	2074	121	423	F	A	AA	Norm	McCa/McCa	Sl2/Sl2	2a
1	231	CR1 clusters	0.0721	8	121	423	F	A	AA	Norm	McCa/McCa	Sl2/Sl2	2a
1	2237	CR1 clusters	0.0721	2074	121	423	F	A	AA	Norm	McCa/McCa	Sl2/Sl2	2a
1	2240	CR1 clusters	0.378	2077	121	423	F	A	AA	Norm	McCa/McCa	Sl2/Sl2	2a
1	2242	CR1 clusters	0.432	2073	121	423	F	A	AA	Norm	McCa/McCa	Sl2/Sl2	2a
1	2243	CR1 clusters	0.0721	2077	121	423	F	A	AA	Norm	McCa/McCa	Sl2/Sl2	2a
1	232	CR1 clusters	0.0901	16	121	423	F	A	AA	Norm	McCa/McCa	Sl2/Sl2	2a
1	2247	CR1 clusters	0.144	2077	121	423	F	A	AA	Norm	McCa/McCa	Sl2/Sl2	2a
1	2248	CR1 clusters	0.324	2078	121	423	F	A	AA	Norm	McCa/McCa	Sl2/Sl2	2a
1	2249	CR1 clusters	0.198	2078	121	423	F	A	AA	Norm	McCa/McCa	Sl2/Sl2	2a
1	2250	CR1 clusters	0.198	2078	121	423	F	A	AA	Norm	McCa/McCa	Sl2/Sl2	2a
1	2251	CR1 clusters	0.414	2078	121	423	F	A	AA	Norm	McCa/McCa	Sl2/Sl2	2a
1	2252	CR1 clusters	0.396	2090	121	423	F	A	AA	Norm	McCa/McCa	Sl2/Sl2	2a
1	2253	CR1 clusters	0.0721	2090	121	423	F	A	AA	Norm	McCa/McCa	Sl2/Sl2	2a
1	2254	CR1 clusters	0.0901	2075	121	423	F	A	AA	Norm	McCa/McCa	Sl2/Sl2	2a
1	2255	CR1 clusters	0.18	2075	121	423	F	A	AA	Norm	McCa/McCa	Sl2/Sl2	2a
1	2256	CR1 clusters	0.144	2075	121	423	F	A	AA	Norm	McCa/McCa	Sl2/Sl2	2a
1	233	CR1 clusters	0.126	16	121	423	F	A	AA	Norm	McCa/McCa	Sl2/Sl2	2a
1	2257	CR1 clusters	0.757	2084	121	423	F	A	AA	Norm	McCa/McCa	Sl2/Sl2	2a
1	2258	CR1 clusters	0.162	2090	121	423	F	A	AA	Norm	McCa/McCa	Sl2/Sl2	2a
1	2259	CR1 clusters	0.234	2084	121	423	F	A	AA	Norm	McCa/McCa	Sl2/Sl2	2a
1	2260	CR1 clusters	0.0901	2084	121	423	F	A	AA	Norm	McCa/McCa	Sl2/Sl2	2a
1	2261	CR1 clusters	0.144	2075	121	423	F	A	AA	Norm	McCa/McCa	Sl2/Sl2	2a
1	2262	CR1 clusters	0.108	2084	121	423	F	A	AA	Norm	McCa/McCa	Sl2/Sl2	2a
1	2263	CR1 clusters	0.0721	2084	121	423	F	A	AA	Norm	McCa/McCa	Sl2/Sl2	2a
1	2264	CR1 clusters	0.829	2086	121	423	F	A	AA	Norm	McCa/McCa	Sl2/Sl2	2a
1	2265	CR1 clusters	1.04	2086	121	423	F	A	AA	Norm	McCa/McCa	Sl2/Sl2	2a
1	2266	CR1 clusters	0.342	2085	121	423	F	A	AA	Norm	McCa/McCa	Sl2/Sl2	2a
1	234	CR1 clusters	0.0901	16	121	423	F	A	AA	Norm	McCa/McCa	Sl2/Sl2	2a
1	2268	CR1 clusters	0.162	2085	121	423	F	A	AA	Norm	McCa/McCa	Sl2/Sl2	2a
1	2269	CR1 clusters	0.414	2085	121	423	F	A	AA	Norm	McCa/McCa	Sl2/Sl2	2a
1	2270	CR1 clusters	0.0721	2079	121	423	F	A	AA	Norm	McCa/McCa	Sl2/Sl2	2a
1	2271	CR1 clusters	0.0901	2079	121	423	F	A	AA	Norm	McCa/McCa	Sl2/Sl2	2a
1	2272	CR1 clusters	0.306	2079	121	423	F	A	AA	Norm	McCa/McCa	Sl2/Sl2	2a
1	2273	CR1 clusters	0.0721	2079	121	423	F	A	AA	Norm	McCa/McCa	Sl2/Sl2	2a
1	2275	CR1 clusters	0.721	2088	121	423	F	A	AA	Norm	McCa/McCa	Sl2/Sl2	2a
1	2276	CR1 clusters	0.0901	2079	121	423	F	A	AA	Norm	McCa/McCa	Sl2/Sl2	2a
1	235	CR1 clusters	0.0721	16	121	423	F	A	AA	Norm	McCa/McCa	Sl2/Sl2	2a
1	2277	CR1 clusters	0.432	2088	121	423	F	A	AA	Norm	McCa/McCa	Sl2/Sl2	2a
1	2278	CR1 clusters	0.144	2088	121	423	F	A	AA	Norm	McCa/McCa	Sl2/Sl2	2a
1	2279	CR1 clusters	0.666	2088	121	423	F	A	AA	Norm	McCa/McCa	Sl2/Sl2	2a
1	2280	CR1 clusters	0.486	2088	121	423	F	A	AA	Norm	McCa/McCa	Sl2/Sl2	2a
1	2282	CR1 clusters	0.919	2079	121	423	F	A	AA	Norm	McCa/McCa	Sl2/Sl2	2a
1	2283	CR1 clusters	0.126	2079	121	423	F	A	AA	Norm	McCa/McCa	Sl2/Sl2	2a
1	2284	CR1 clusters	0.144	2079	121	423	F	A	AA	Norm	McCa/McCa	Sl2/Sl2	2a
1	2285	CR1 clusters	1.98	2092	121	423	F	A	AA	Norm	McCa/McCa	Sl2/Sl2	2a
1	2286	CR1 clusters	0.306	2092	121	423	F	A	AA	Norm	McCa/McCa	Sl2/Sl2	2a
1	236	CR1 clusters	0.324	8	121	423	F	A	AA	Norm	McCa/McCa	Sl2/Sl2	2a
1	2287	CR1 clusters	0.162	2089	121	423	F	A	AA	Norm	McCa/McCa	Sl2/Sl2	2a
1	2288	CR1 clusters	0.0901	2089	121	423	F	A	AA	Norm	McCa/McCa	Sl2/Sl2	2a
1	2289	CR1 clusters	0.396	2080	121	423	F	A	AA	Norm	McCa/McCa	Sl2/Sl2	2a
1	2290	CR1 clusters	1.06	2092	121	423	F	A	AA	Norm	McCa/McCa	Sl2/Sl2	2a
1	2291	CR1 clusters	0.126	2092	121	423	F	A	AA	Norm	McCa/McCa	Sl2/Sl2	2a
1	2292	CR1 clusters	0.0901	2092	121	423	F	A	AA	Norm	McCa/McCa	Sl2/Sl2	2a
1	237	CR1 clusters	0.612	14	121	423	F	A	AA	Norm	McCa/McCa	Sl2/Sl2	2a
1	2297	CR1 clusters	0.558	2094	121	423	F	A	AA	Norm	McCa/McCa	Sl2/Sl2	2a
1	2298	CR1 clusters	0.306	2094	121	423	F	A	AA	Norm	McCa/McCa	Sl2/Sl2	2a
1	2299	CR1 clusters	0.306	2081	121	423	F	A	AA	Norm	McCa/McCa	Sl2/Sl2	2a
1	2301	CR1 clusters	0.234	2094	121	423	F	A	AA	Norm	McCa/McCa	Sl2/Sl2	2a
1	2302	CR1 clusters	0.306	2094	121	423	F	A	AA	Norm	McCa/McCa	Sl2/Sl2	2a
1	2304	CR1 clusters	0.468	2081	121	423	F	A	AA	Norm	McCa/McCa	Sl2/Sl2	2a
1	2305	CR1 clusters	0.36	2082	121	423	F	A	AA	Norm	McCa/McCa	Sl2/Sl2	2a
1	2306	CR1 clusters	0.558	2082	121	423	F	A	AA	Norm	McCa/McCa	Sl2/Sl2	2a
1	238	CR1 clusters	0.18	16	121	423	F	A	AA	Norm	McCa/McCa	Sl2/Sl2	2a
1	2307	CR1 clusters	0.36	2081	121	423	F	A	AA	Norm	McCa/McCa	Sl2/Sl2	2a
1	2308	CR1 clusters	0.703	2082	121	423	F	A	AA	Norm	McCa/McCa	Sl2/Sl2	2a
1	2309	CR1 clusters	0.558	2082	121	423	F	A	AA	Norm	McCa/McCa	Sl2/Sl2	2a
1	2313	CR1 clusters	0.0721	2095	121	423	F	A	AA	Norm	McCa/McCa	Sl2/Sl2	2a
1	2314	CR1 clusters	0.594	2083	121	423	F	A	AA	Norm	McCa/McCa	Sl2/Sl2	2a
1	2315	CR1 clusters	0.558	2096	121	423	F	A	AA	Norm	McCa/McCa	Sl2/Sl2	2a
1	2316	CR1 clusters	0.126	2095	121	423	F	A	AA	Norm	McCa/McCa	Sl2/Sl2	2a
1	239	CR1 clusters	0.0721	16	121	423	F	A	AA	Norm	McCa/McCa	Sl2/Sl2	2a
1	2317	CR1 clusters	0.18	2095	121	423	F	A	AA	Norm	McCa/McCa	Sl2/Sl2	2a
1	2318	CR1 clusters	0.324	2096	121	423	F	A	AA	Norm	McCa/McCa	Sl2/Sl2	2a
1	2319	CR1 clusters	0.252	2083	121	423	F	A	AA	Norm	McCa/McCa	Sl2/Sl2	2a
1	2321	CR1 clusters	0.144	2083	121	423	F	A	AA	Norm	McCa/McCa	Sl2/Sl2	2a
1	2322	CR1 clusters	0.108	2083	121	423	F	A	AA	Norm	McCa/McCa	Sl2/Sl2	2a
1	2323	CR1 clusters	0.0901	2096	121	423	F	A	AA	Norm	McCa/McCa	Sl2/Sl2	2a
1	2324	CR1 clusters	0.108	2096	121	423	F	A	AA	Norm	McCa/McCa	Sl2/Sl2	2a
1	2325	CR1 clusters	0.36	2107	121	423	F	A	AA	Norm	McCa/McCa	Sl2/Sl2	2a
1	2327	CR1 clusters	0.757	2097	121	423	F	A	AA	Norm	McCa/McCa	Sl2/Sl2	2a
1	2330	CR1 clusters	0.0901	2108	121	423	F	A	AA	Norm	McCa/McCa	Sl2/Sl2	2a
1	2331	CR1 clusters	0.0901	2108	121	423	F	A	AA	Norm	McCa/McCa	Sl2/Sl2	2a
1	2334	CR1 clusters	0.991	2108	121	423	F	A	AA	Norm	McCa/McCa	Sl2/Sl2	2a
1	2336	CR1 clusters	0.288	2108	121	423	F	A	AA	Norm	McCa/McCa	Sl2/Sl2	2a
1	241	CR1 clusters	0.306	8	121	423	F	A	AA	Norm	McCa/McCa	Sl2/Sl2	2a
1	2339	CR1 clusters	0.0721	2108	121	423	F	A	AA	Norm	McCa/McCa	Sl2/Sl2	2a
1	2340	CR1 clusters	1.82	2097	121	423	F	A	AA	Norm	McCa/McCa	Sl2/Sl2	2a
1	2346	CR1 clusters	0.847	2108	121	423	F	A	AA	Norm	McCa/McCa	Sl2/Sl2	2a
1	242	CR1 clusters	1.64	16	121	423	F	A	AA	Norm	McCa/McCa	Sl2/Sl2	2a
1	2347	CR1 clusters	1.01	2108	121	423	F	A	AA	Norm	McCa/McCa	Sl2/Sl2	2a
1	2352	CR1 clusters	0.0721	2099	121	423	F	A	AA	Norm	McCa/McCa	Sl2/Sl2	2a
1	2353	CR1 clusters	0.0721	2099	121	423	F	A	AA	Norm	McCa/McCa	Sl2/Sl2	2a
1	2354	CR1 clusters	0.0721	2099	121	423	F	A	AA	Norm	McCa/McCa	Sl2/Sl2	2a
1	2355	CR1 clusters	0.162	2099	121	423	F	A	AA	Norm	McCa/McCa	Sl2/Sl2	2a
1	2356	CR1 clusters	0.0901	2099	121	423	F	A	AA	Norm	McCa/McCa	Sl2/Sl2	2a
1	2357	CR1 clusters	0.162	2099	121	423	F	A	AA	Norm	McCa/McCa	Sl2/Sl2	2a
1	2358	CR1 clusters	0.0721	2099	121	423	F	A	AA	Norm	McCa/McCa	Sl2/Sl2	2a
1	2359	CR1 clusters	0.216	2110	121	423	F	A	AA	Norm	McCa/McCa	Sl2/Sl2	2a
1	2360	CR1 clusters	0.288	2110	121	423	F	A	AA	Norm	McCa/McCa	Sl2/Sl2	2a
1	2361	CR1 clusters	0.0721	2099	121	423	F	A	AA	Norm	McCa/McCa	Sl2/Sl2	2a
1	2363	CR1 clusters	0.18	2110	121	423	F	A	AA	Norm	McCa/McCa	Sl2/Sl2	2a
1	2364	CR1 clusters	0.522	2110	121	423	F	A	AA	Norm	McCa/McCa	Sl2/Sl2	2a
1	2366	CR1 clusters	3.67	2106	121	423	F	A	AA	Norm	McCa/McCa	Sl2/Sl2	2a
1	244	CR1 clusters	0.126	8	121	423	F	A	AA	Norm	McCa/McCa	Sl2/Sl2	2a
1	2368	CR1 clusters	0.612	2110	121	423	F	A	AA	Norm	McCa/McCa	Sl2/Sl2	2a
1	2370	CR1 clusters	0.342	2106	121	423	F	A	AA	Norm	McCa/McCa	Sl2/Sl2	2a
1	2375	CR1 clusters	1.22	2105	121	423	F	A	AA	Norm	McCa/McCa	Sl2/Sl2	2a
1	245	CR1 clusters	0.27	8	121	423	F	A	AA	Norm	McCa/McCa	Sl2/Sl2	2a
1	2377	CR1 clusters	1.28	2105	121	423	F	A	AA	Norm	McCa/McCa	Sl2/Sl2	2a
1	2381	CR1 clusters	0.0721	2109	121	423	F	A	AA	Norm	McCa/McCa	Sl2/Sl2	2a
1	2382	CR1 clusters	0.288	2115	121	423	F	A	AA	Norm	McCa/McCa	Sl2/Sl2	2a
1	2385	CR1 clusters	0.0721	2100	121	423	F	A	AA	Norm	McCa/McCa	Sl2/Sl2	2a
1	2386	CR1 clusters	0.0721	2100	121	423	F	A	AA	Norm	McCa/McCa	Sl2/Sl2	2a
1	246	CR1 clusters	0.324	16	121	423	F	A	AA	Norm	McCa/McCa	Sl2/Sl2	2a
1	2388	CR1 clusters	0.0721	2115	121	423	F	A	AA	Norm	McCa/McCa	Sl2/Sl2	2a
1	2389	CR1 clusters	0.306	2115	121	423	F	A	AA	Norm	McCa/McCa	Sl2/Sl2	2a
1	2390	CR1 clusters	0.901	2115	121	423	F	A	AA	Norm	McCa/McCa	Sl2/Sl2	2a
1	2391	CR1 clusters	0.955	2115	121	423	F	A	AA	Norm	McCa/McCa	Sl2/Sl2	2a
1	2394	CR1 clusters	0.0901	2115	121	423	F	A	AA	Norm	McCa/McCa	Sl2/Sl2	2a
1	2395	CR1 clusters	0.0721	2115	121	423	F	A	AA	Norm	McCa/McCa	Sl2/Sl2	2a
1	2396	CR1 clusters	0.0901	2101	121	423	F	A	AA	Norm	McCa/McCa	Sl2/Sl2	2a
1	2397	CR1 clusters	0.739	2115	121	423	F	A	AA	Norm	McCa/McCa	Sl2/Sl2	2a
1	2398	CR1 clusters	0.0901	2109	121	423	F	A	AA	Norm	McCa/McCa	Sl2/Sl2	2a
1	2406	CR1 clusters	0.0721	2114	121	423	F	A	AA	Norm	McCa/McCa	Sl2/Sl2	2a
1	2407	CR1 clusters	0.378	2101	121	423	F	A	AA	Norm	McCa/McCa	Sl2/Sl2	2a
1	2412	CR1 clusters	0.0721	2114	121	423	F	A	AA	Norm	McCa/McCa	Sl2/Sl2	2a
1	250	CR1 clusters	0.144	33	121	423	F	A	AA	Norm	McCa/McCa	Sl2/Sl2	2a
1	2432	CR1 clusters	0.342	2111	121	423	F	A	AA	Norm	McCa/McCa	Sl2/Sl2	2a
1	2433	CR1 clusters	1.46	2111	121	423	F	A	AA	Norm	McCa/McCa	Sl2/Sl2	2a
1	2434	CR1 clusters	0.558	2111	121	423	F	A	AA	Norm	McCa/McCa	Sl2/Sl2	2a
1	2435	CR1 clusters	0.504	2102	121	423	F	A	AA	Norm	McCa/McCa	Sl2/Sl2	2a
1	2436	CR1 clusters	0.108	2104	121	423	F	A	AA	Norm	McCa/McCa	Sl2/Sl2	2a
1	251	CR1 clusters	0.108	33	121	423	F	A	AA	Norm	McCa/McCa	Sl2/Sl2	2a
1	2437	CR1 clusters	0.18	2104	121	423	F	A	AA	Norm	McCa/McCa	Sl2/Sl2	2a
1	2439	CR1 clusters	0.0901	2104	121	423	F	A	AA	Norm	McCa/McCa	Sl2/Sl2	2a
1	2440	CR1 clusters	0.306	2104	121	423	F	A	AA	Norm	McCa/McCa	Sl2/Sl2	2a
1	2441	CR1 clusters	0.342	2102	121	423	F	A	AA	Norm	McCa/McCa	Sl2/Sl2	2a
1	2442	CR1 clusters	0.288	2111	121	423	F	A	AA	Norm	McCa/McCa	Sl2/Sl2	2a
1	2444	CR1 clusters	0.108	2112	121	423	F	A	AA	Norm	McCa/McCa	Sl2/Sl2	2a
1	2445	CR1 clusters	0.0901	2103	121	423	F	A	AA	Norm	McCa/McCa	Sl2/Sl2	2a
1	2447	CR1 clusters	0.612	2103	121	423	F	A	AA	Norm	McCa/McCa	Sl2/Sl2	2a
1	2448	CR1 clusters	2.02	2103	121	423	F	A	AA	Norm	McCa/McCa	Sl2/Sl2	2a
1	2449	CR1 clusters	0.685	2103	121	423	F	A	AA	Norm	McCa/McCa	Sl2/Sl2	2a
1	2450	CR1 clusters	1.37	2103	121	423	F	A	AA	Norm	McCa/McCa	Sl2/Sl2	2a
1	2451	CR1 clusters	0.468	2103	121	423	F	A	AA	Norm	McCa/McCa	Sl2/Sl2	2a
1	2452	CR1 clusters	0.396	2103	121	423	F	A	AA	Norm	McCa/McCa	Sl2/Sl2	2a
1	2453	CR1 clusters	0.27	2103	121	423	F	A	AA	Norm	McCa/McCa	Sl2/Sl2	2a
1	2454	CR1 clusters	1.71	2103	121	423	F	A	AA	Norm	McCa/McCa	Sl2/Sl2	2a
1	56	CR1 clusters	0.901	3	121	423	F	A	AA	Norm	McCa/McCa	Sl2/Sl2	2a
1	254	CR1 clusters	0.144	33	121	423	F	A	AA	Norm	McCa/McCa	Sl2/Sl2	2a
1	255	CR1 clusters	0.108	33	121	423	F	A	AA	Norm	McCa/McCa	Sl2/Sl2	2a
1	2477	CR1 clusters	0.0721	2091	121	423	F	A	AA	Norm	McCa/McCa	Sl2/Sl2	2a
1	2481	CR1 clusters	0.0721	2072	121	423	F	A	AA	Norm	McCa/McCa	Sl2/Sl2	2a
1	2482	CR1 clusters	0.468	2072	121	423	F	A	AA	Norm	McCa/McCa	Sl2/Sl2	2a
1	2483	CR1 clusters	0.216	2072	121	423	F	A	AA	Norm	McCa/McCa	Sl2/Sl2	2a
1	2485	CR1 clusters	0.162	2074	121	423	F	A	AA	Norm	McCa/McCa	Sl2/Sl2	2a
1	256	CR1 clusters	0.0721	33	121	423	F	A	AA	Norm	McCa/McCa	Sl2/Sl2	2a
1	2487	CR1 clusters	0.36	2074	121	423	F	A	AA	Norm	McCa/McCa	Sl2/Sl2	2a
1	2492	CR1 clusters	0.648	2076	121	423	F	A	AA	Norm	McCa/McCa	Sl2/Sl2	2a
1	2493	CR1 clusters	0.0721	2074	121	423	F	A	AA	Norm	McCa/McCa	Sl2/Sl2	2a
1	2494	CR1 clusters	0.108	2074	121	423	F	A	AA	Norm	McCa/McCa	Sl2/Sl2	2a
1	257	CR1 clusters	0.522	33	121	423	F	A	AA	Norm	McCa/McCa	Sl2/Sl2	2a
1	2499	CR1 clusters	0.0721	2077	121	423	F	A	AA	Norm	McCa/McCa	Sl2/Sl2	2a
1	2501	CR1 clusters	1.51	2076	121	423	F	A	AA	Norm	McCa/McCa	Sl2/Sl2	2a
1	2503	CR1 clusters	0.126	2077	121	423	F	A	AA	Norm	McCa/McCa	Sl2/Sl2	2a
1	2504	CR1 clusters	0.162	2076	121	423	F	A	AA	Norm	McCa/McCa	Sl2/Sl2	2a
1	2508	CR1 clusters	0.0721	2073	121	423	F	A	AA	Norm	McCa/McCa	Sl2/Sl2	2a
1	2510	CR1 clusters	0.144	2073	121	423	F	A	AA	Norm	McCa/McCa	Sl2/Sl2	2a
1	2512	CR1 clusters	0.396	2087	121	423	F	A	AA	Norm	McCa/McCa	Sl2/Sl2	2a
1	2515	CR1 clusters	0.108	2073	121	423	F	A	AA	Norm	McCa/McCa	Sl2/Sl2	2a
1	2516	CR1 clusters	0.144	2073	121	423	F	A	AA	Norm	McCa/McCa	Sl2/Sl2	2a
1	2522	CR1 clusters	0.0721	2087	121	423	F	A	AA	Norm	McCa/McCa	Sl2/Sl2	2a
1	2523	CR1 clusters	0.216	2078	121	423	F	A	AA	Norm	McCa/McCa	Sl2/Sl2	2a
1	2524	CR1 clusters	0.18	2078	121	423	F	A	AA	Norm	McCa/McCa	Sl2/Sl2	2a
1	2525	CR1 clusters	0.0721	2078	121	423	F	A	AA	Norm	McCa/McCa	Sl2/Sl2	2a
1	2526	CR1 clusters	1.03	2090	121	423	F	A	AA	Norm	McCa/McCa	Sl2/Sl2	2a
1	260	CR1 clusters	1.48	17	121	423	F	A	AA	Norm	McCa/McCa	Sl2/Sl2	2a
1	2527	CR1 clusters	0.0901	2078	121	423	F	A	AA	Norm	McCa/McCa	Sl2/Sl2	2a
1	2528	CR1 clusters	0.108	2078	121	423	F	A	AA	Norm	McCa/McCa	Sl2/Sl2	2a
1	2529	CR1 clusters	0.0721	2075	121	423	F	A	AA	Norm	McCa/McCa	Sl2/Sl2	2a
1	2530	CR1 clusters	0.685	2084	121	423	F	A	AA	Norm	McCa/McCa	Sl2/Sl2	2a
1	2532	CR1 clusters	0.0721	2075	121	423	F	A	AA	Norm	McCa/McCa	Sl2/Sl2	2a
1	2533	CR1 clusters	0.288	2084	121	423	F	A	AA	Norm	McCa/McCa	Sl2/Sl2	2a
1	2534	CR1 clusters	2.4	2086	121	423	F	A	AA	Norm	McCa/McCa	Sl2/Sl2	2a
1	2535	CR1 clusters	2.74	2086	121	423	F	A	AA	Norm	McCa/McCa	Sl2/Sl2	2a
1	2536	CR1 clusters	1.6	2086	121	423	F	A	AA	Norm	McCa/McCa	Sl2/Sl2	2a
1	261	CR1 clusters	1.62	17	121	423	F	A	AA	Norm	McCa/McCa	Sl2/Sl2	2a
1	2537	CR1 clusters	0.919	2086	121	423	F	A	AA	Norm	McCa/McCa	Sl2/Sl2	2a
1	2538	CR1 clusters	0.612	2086	121	423	F	A	AA	Norm	McCa/McCa	Sl2/Sl2	2a
1	2539	CR1 clusters	0.342	2084	121	423	F	A	AA	Norm	McCa/McCa	Sl2/Sl2	2a
1	2540	CR1 clusters	0.919	2085	121	423	F	A	AA	Norm	McCa/McCa	Sl2/Sl2	2a
1	2541	CR1 clusters	1.22	2086	121	423	F	A	AA	Norm	McCa/McCa	Sl2/Sl2	2a
1	2542	CR1 clusters	0.0721	2086	121	423	F	A	AA	Norm	McCa/McCa	Sl2/Sl2	2a
1	2543	CR1 clusters	0.108	2085	121	423	F	A	AA	Norm	McCa/McCa	Sl2/Sl2	2a
1	2544	CR1 clusters	0.0721	2085	121	423	F	A	AA	Norm	McCa/McCa	Sl2/Sl2	2a
1	2545	CR1 clusters	0.108	2085	121	423	F	A	AA	Norm	McCa/McCa	Sl2/Sl2	2a
1	262	CR1 clusters	0.937	18	121	423	F	A	AA	Norm	McCa/McCa	Sl2/Sl2	2a
1	2549	CR1 clusters	1.01	2088	121	423	F	A	AA	Norm	McCa/McCa	Sl2/Sl2	2a
1	2550	CR1 clusters	0.198	2088	121	423	F	A	AA	Norm	McCa/McCa	Sl2/Sl2	2a
1	2551	CR1 clusters	0.126	2088	121	423	F	A	AA	Norm	McCa/McCa	Sl2/Sl2	2a
1	2553	CR1 clusters	0.126	2088	121	423	F	A	AA	Norm	McCa/McCa	Sl2/Sl2	2a
1	2554	CR1 clusters	0.0721	2088	121	423	F	A	AA	Norm	McCa/McCa	Sl2/Sl2	2a
1	2556	CR1 clusters	1.44	2088	121	423	F	A	AA	Norm	McCa/McCa	Sl2/Sl2	2a
1	263	CR1 clusters	1.51	18	121	423	F	A	AA	Norm	McCa/McCa	Sl2/Sl2	2a
1	2557	CR1 clusters	0.108	2079	121	423	F	A	AA	Norm	McCa/McCa	Sl2/Sl2	2a
1	2558	CR1 clusters	0.252	2079	121	423	F	A	AA	Norm	McCa/McCa	Sl2/Sl2	2a
1	2559	CR1 clusters	1.44	2088	121	423	F	A	AA	Norm	McCa/McCa	Sl2/Sl2	2a
1	2560	CR1 clusters	0.378	2088	121	423	F	A	AA	Norm	McCa/McCa	Sl2/Sl2	2a
1	2562	CR1 clusters	0.306	2080	121	423	F	A	AA	Norm	McCa/McCa	Sl2/Sl2	2a
1	2565	CR1 clusters	0.342	2092	121	423	F	A	AA	Norm	McCa/McCa	Sl2/Sl2	2a
1	2566	CR1 clusters	0.937	2092	121	423	F	A	AA	Norm	McCa/McCa	Sl2/Sl2	2a
1	264	CR1 clusters	0.252	18	121	423	F	A	AA	Norm	McCa/McCa	Sl2/Sl2	2a
1	2567	CR1 clusters	0.757	2092	121	423	F	A	AA	Norm	McCa/McCa	Sl2/Sl2	2a
1	2568	CR1 clusters	0.396	2092	121	423	F	A	AA	Norm	McCa/McCa	Sl2/Sl2	2a
1	2569	CR1 clusters	0.45	2092	121	423	F	A	AA	Norm	McCa/McCa	Sl2/Sl2	2a
1	2570	CR1 clusters	1.08	2092	121	423	F	A	AA	Norm	McCa/McCa	Sl2/Sl2	2a
1	2571	CR1 clusters	0.252	2089	121	423	F	A	AA	Norm	McCa/McCa	Sl2/Sl2	2a
1	2572	CR1 clusters	0.144	2093	121	423	F	A	AA	Norm	McCa/McCa	Sl2/Sl2	2a
1	2573	CR1 clusters	1.19	2089	121	423	F	A	AA	Norm	McCa/McCa	Sl2/Sl2	2a
1	2574	CR1 clusters	0.0721	2089	121	423	F	A	AA	Norm	McCa/McCa	Sl2/Sl2	2a
1	2575	CR1 clusters	0.108	2089	121	423	F	A	AA	Norm	McCa/McCa	Sl2/Sl2	2a
1	2576	CR1 clusters	0.108	2089	121	423	F	A	AA	Norm	McCa/McCa	Sl2/Sl2	2a
1	265	CR1 clusters	0.378	18	121	423	F	A	AA	Norm	McCa/McCa	Sl2/Sl2	2a
1	2579	CR1 clusters	0.108	2081	121	423	F	A	AA	Norm	McCa/McCa	Sl2/Sl2	2a
1	2580	CR1 clusters	0.27	2082	121	423	F	A	AA	Norm	McCa/McCa	Sl2/Sl2	2a
1	2581	CR1 clusters	1.22	2094	121	423	F	A	AA	Norm	McCa/McCa	Sl2/Sl2	2a
1	2582	CR1 clusters	0.504	2095	121	423	F	A	AA	Norm	McCa/McCa	Sl2/Sl2	2a
1	2583	CR1 clusters	0.108	2096	121	423	F	A	AA	Norm	McCa/McCa	Sl2/Sl2	2a
1	2584	CR1 clusters	0.162	2083	121	423	F	A	AA	Norm	McCa/McCa	Sl2/Sl2	2a
1	2586	CR1 clusters	0.0721	2107	121	423	F	A	AA	Norm	McCa/McCa	Sl2/Sl2	2a
1	266	CR1 clusters	0.234	33	121	423	F	A	AA	Norm	McCa/McCa	Sl2/Sl2	2a
1	2587	CR1 clusters	0.18	2097	121	423	F	A	AA	Norm	McCa/McCa	Sl2/Sl2	2a
1	2596	CR1 clusters	0.829	2108	121	423	F	A	AA	Norm	McCa/McCa	Sl2/Sl2	2a
1	267	CR1 clusters	0.324	33	121	423	F	A	AA	Norm	McCa/McCa	Sl2/Sl2	2a
1	2597	CR1 clusters	0.612	2108	121	423	F	A	AA	Norm	McCa/McCa	Sl2/Sl2	2a
1	2598	CR1 clusters	0.18	2108	121	423	F	A	AA	Norm	McCa/McCa	Sl2/Sl2	2a
1	2599	CR1 clusters	0.342	2108	121	423	F	A	AA	Norm	McCa/McCa	Sl2/Sl2	2a
1	2601	CR1 clusters	0.0721	2106	121	423	F	A	AA	Norm	McCa/McCa	Sl2/Sl2	2a
1	2602	CR1 clusters	0.0901	2106	121	423	F	A	AA	Norm	McCa/McCa	Sl2/Sl2	2a
1	2608	CR1 clusters	0.144	2100	121	423	F	A	AA	Norm	McCa/McCa	Sl2/Sl2	2a
1	2612	CR1 clusters	0.0721	2115	121	423	F	A	AA	Norm	McCa/McCa	Sl2/Sl2	2a
1	2613	CR1 clusters	0.883	2115	121	423	F	A	AA	Norm	McCa/McCa	Sl2/Sl2	2a
1	2615	CR1 clusters	0.0721	2115	121	423	F	A	AA	Norm	McCa/McCa	Sl2/Sl2	2a
1	2616	CR1 clusters	2.23	2109	121	423	F	A	AA	Norm	McCa/McCa	Sl2/Sl2	2a
1	269	CR1 clusters	2.16	17	121	423	F	A	AA	Norm	McCa/McCa	Sl2/Sl2	2a
1	2617	CR1 clusters	0.0901	2109	121	423	F	A	AA	Norm	McCa/McCa	Sl2/Sl2	2a
1	2622	CR1 clusters	0.0721	2101	121	423	F	A	AA	Norm	McCa/McCa	Sl2/Sl2	2a
1	2623	CR1 clusters	1.95	2114	121	423	F	A	AA	Norm	McCa/McCa	Sl2/Sl2	2a
1	270	CR1 clusters	0.721	17	121	423	F	A	AA	Norm	McCa/McCa	Sl2/Sl2	2a
1	2629	CR1 clusters	0.468	2104	121	423	F	A	AA	Norm	McCa/McCa	Sl2/Sl2	2a
1	2631	CR1 clusters	0.108	2113	121	423	F	A	AA	Norm	McCa/McCa	Sl2/Sl2	2a
1	2633	CR1 clusters	0.739	2113	121	423	F	A	AA	Norm	McCa/McCa	Sl2/Sl2	2a
1	2634	CR1 clusters	0.0721	2113	121	423	F	A	AA	Norm	McCa/McCa	Sl2/Sl2	2a
1	2637	CR1 clusters	1.19	2103	121	423	F	A	AA	Norm	McCa/McCa	Sl2/Sl2	2a
1	2638	CR1 clusters	0.666	2112	121	423	F	A	AA	Norm	McCa/McCa	Sl2/Sl2	2a
1	2639	CR1 clusters	0.63	2112	121	423	F	A	AA	Norm	McCa/McCa	Sl2/Sl2	2a
1	2640	CR1 clusters	0.162	2112	121	423	F	A	AA	Norm	McCa/McCa	Sl2/Sl2	2a
1	2645	CR1 clusters	1.69	2091	121	423	F	A	AA	Norm	McCa/McCa	Sl2/Sl2	2a
1	2647	CR1 clusters	0.378	2091	121	423	F	A	AA	Norm	McCa/McCa	Sl2/Sl2	2a
1	2648	CR1 clusters	1.33	2091	121	423	F	A	AA	Norm	McCa/McCa	Sl2/Sl2	2a
1	2650	CR1 clusters	0.973	2074	121	423	F	A	AA	Norm	McCa/McCa	Sl2/Sl2	2a
1	2651	CR1 clusters	0.973	2074	121	423	F	A	AA	Norm	McCa/McCa	Sl2/Sl2	2a
1	2656	CR1 clusters	0.0901	2076	121	423	F	A	AA	Norm	McCa/McCa	Sl2/Sl2	2a
1	2661	CR1 clusters	1.26	2076	121	423	F	A	AA	Norm	McCa/McCa	Sl2/Sl2	2a
1	2662	CR1 clusters	1.1	2076	121	423	F	A	AA	Norm	McCa/McCa	Sl2/Sl2	2a
1	2663	CR1 clusters	0.54	2087	121	423	F	A	AA	Norm	McCa/McCa	Sl2/Sl2	2a
1	2664	CR1 clusters	0.198	2073	121	423	F	A	AA	Norm	McCa/McCa	Sl2/Sl2	2a
1	2665	CR1 clusters	0.216	2073	121	423	F	A	AA	Norm	McCa/McCa	Sl2/Sl2	2a
1	2666	CR1 clusters	0.0721	2078	121	423	F	A	AA	Norm	McCa/McCa	Sl2/Sl2	2a
1	274	CR1 clusters	0.0901	18	121	423	F	A	AA	Norm	McCa/McCa	Sl2/Sl2	2a
1	2667	CR1 clusters	0.576	2078	121	423	F	A	AA	Norm	McCa/McCa	Sl2/Sl2	2a
1	2668	CR1 clusters	0.54	2078	121	423	F	A	AA	Norm	McCa/McCa	Sl2/Sl2	2a
1	2669	CR1 clusters	0.0721	2075	121	423	F	A	AA	Norm	McCa/McCa	Sl2/Sl2	2a
1	2670	CR1 clusters	0.306	2086	121	423	F	A	AA	Norm	McCa/McCa	Sl2/Sl2	2a
1	2671	CR1 clusters	0.504	2086	121	423	F	A	AA	Norm	McCa/McCa	Sl2/Sl2	2a
1	2672	CR1 clusters	0.937	2086	121	423	F	A	AA	Norm	McCa/McCa	Sl2/Sl2	2a
1	2673	CR1 clusters	0.0721	2088	121	423	F	A	AA	Norm	McCa/McCa	Sl2/Sl2	2a
1	275	CR1 clusters	2.31	17	121	423	F	A	AA	Norm	McCa/McCa	Sl2/Sl2	2a
1	2677	CR1 clusters	0.396	2080	121	423	F	A	AA	Norm	McCa/McCa	Sl2/Sl2	2a
1	2678	CR1 clusters	1.13	2092	121	423	F	A	AA	Norm	McCa/McCa	Sl2/Sl2	2a
1	2679	CR1 clusters	3.01	2092	121	423	F	A	AA	Norm	McCa/McCa	Sl2/Sl2	2a
1	2680	CR1 clusters	0.522	2080	121	423	F	A	AA	Norm	McCa/McCa	Sl2/Sl2	2a
1	2681	CR1 clusters	0.27	2080	121	423	F	A	AA	Norm	McCa/McCa	Sl2/Sl2	2a
1	2682	CR1 clusters	0.252	2080	121	423	F	A	AA	Norm	McCa/McCa	Sl2/Sl2	2a
1	2683	CR1 clusters	1.03	2080	121	423	F	A	AA	Norm	McCa/McCa	Sl2/Sl2	2a
1	2684	CR1 clusters	0.0721	2092	121	423	F	A	AA	Norm	McCa/McCa	Sl2/Sl2	2a
1	2685	CR1 clusters	0.144	2093	121	423	F	A	AA	Norm	McCa/McCa	Sl2/Sl2	2a
1	2686	CR1 clusters	0.0721	2093	121	423	F	A	AA	Norm	McCa/McCa	Sl2/Sl2	2a
1	276	CR1 clusters	0.739	18	121	423	F	A	AA	Norm	McCa/McCa	Sl2/Sl2	2a
1	2691	CR1 clusters	0.0721	2096	121	423	F	A	AA	Norm	McCa/McCa	Sl2/Sl2	2a
1	2692	CR1 clusters	0.847	2096	121	423	F	A	AA	Norm	McCa/McCa	Sl2/Sl2	2a
1	277	CR1 clusters	0.432	18	121	423	F	A	AA	Norm	McCa/McCa	Sl2/Sl2	2a
1	278	CR1 clusters	1.91	18	121	423	F	A	AA	Norm	McCa/McCa	Sl2/Sl2	2a
1	2707	CR1 clusters	0.468	2106	121	423	F	A	AA	Norm	McCa/McCa	Sl2/Sl2	2a
1	2712	CR1 clusters	0.757	2100	121	423	F	A	AA	Norm	McCa/McCa	Sl2/Sl2	2a
1	2715	CR1 clusters	0.666	2100	121	423	F	A	AA	Norm	McCa/McCa	Sl2/Sl2	2a
1	279	CR1 clusters	2.77	18	121	423	F	A	AA	Norm	McCa/McCa	Sl2/Sl2	2a
1	2717	CR1 clusters	2.29	2109	121	423	F	A	AA	Norm	McCa/McCa	Sl2/Sl2	2a
1	2718	CR1 clusters	2.29	2109	121	423	F	A	AA	Norm	McCa/McCa	Sl2/Sl2	2a
1	2719	CR1 clusters	0.648	2109	121	423	F	A	AA	Norm	McCa/McCa	Sl2/Sl2	2a
1	2720	CR1 clusters	0.666	2109	121	423	F	A	AA	Norm	McCa/McCa	Sl2/Sl2	2a
1	2721	CR1 clusters	1.91	2109	121	423	F	A	AA	Norm	McCa/McCa	Sl2/Sl2	2a
1	2722	CR1 clusters	0.847	2109	121	423	F	A	AA	Norm	McCa/McCa	Sl2/Sl2	2a
1	2723	CR1 clusters	0.432	2109	121	423	F	A	AA	Norm	McCa/McCa	Sl2/Sl2	2a
1	2724	CR1 clusters	0.955	2100	121	423	F	A	AA	Norm	McCa/McCa	Sl2/Sl2	2a
1	2725	CR1 clusters	0.396	2109	121	423	F	A	AA	Norm	McCa/McCa	Sl2/Sl2	2a
1	2726	CR1 clusters	0.973	2109	121	423	F	A	AA	Norm	McCa/McCa	Sl2/Sl2	2a
1	280	CR1 clusters	1.55	17	121	423	F	A	AA	Norm	McCa/McCa	Sl2/Sl2	2a
1	2728	CR1 clusters	0.558	2101	121	423	F	A	AA	Norm	McCa/McCa	Sl2/Sl2	2a
1	281	CR1 clusters	1.41	17	121	423	F	A	AA	Norm	McCa/McCa	Sl2/Sl2	2a
1	2744	CR1 clusters	1.03	2111	121	423	F	A	AA	Norm	McCa/McCa	Sl2/Sl2	2a
1	2745	CR1 clusters	0.955	2113	121	423	F	A	AA	Norm	McCa/McCa	Sl2/Sl2	2a
1	2746	CR1 clusters	0.0721	2111	121	423	F	A	AA	Norm	McCa/McCa	Sl2/Sl2	2a
1	282	CR1 clusters	0.234	25	121	423	F	A	AA	Norm	McCa/McCa	Sl2/Sl2	2a
1	2747	CR1 clusters	0.162	2103	121	423	F	A	AA	Norm	McCa/McCa	Sl2/Sl2	2a
1	2748	CR1 clusters	1.44	2103	121	423	F	A	AA	Norm	McCa/McCa	Sl2/Sl2	2a
1	2749	CR1 clusters	1.13	2103	121	423	F	A	AA	Norm	McCa/McCa	Sl2/Sl2	2a
1	2750	CR1 clusters	1.04	2112	121	423	F	A	AA	Norm	McCa/McCa	Sl2/Sl2	2a
1	2751	CR1 clusters	1.46	2103	121	423	F	A	AA	Norm	McCa/McCa	Sl2/Sl2	2a
1	283	CR1 clusters	0.18	25	121	423	F	A	AA	Norm	McCa/McCa	Sl2/Sl2	2a
1	2758	CR1 clusters	1.22	2091	121	423	F	A	AA	Norm	McCa/McCa	Sl2/Sl2	2a
1	2759	CR1 clusters	1.44	2077	121	423	F	A	AA	Norm	McCa/McCa	Sl2/Sl2	2a
1	2760	CR1 clusters	0.703	2086	121	423	F	A	AA	Norm	McCa/McCa	Sl2/Sl2	2a
1	2762	CR1 clusters	0.36	2079	121	423	F	A	AA	Norm	McCa/McCa	Sl2/Sl2	2a
1	2763	CR1 clusters	0.162	2079	121	423	F	A	AA	Norm	McCa/McCa	Sl2/Sl2	2a
1	2764	CR1 clusters	0.486	2079	121	423	F	A	AA	Norm	McCa/McCa	Sl2/Sl2	2a
1	2765	CR1 clusters	0.0721	2079	121	423	F	A	AA	Norm	McCa/McCa	Sl2/Sl2	2a
1	2766	CR1 clusters	0.0721	2079	121	423	F	A	AA	Norm	McCa/McCa	Sl2/Sl2	2a
1	284	CR1 clusters	2.54	26	121	423	F	A	AA	Norm	McCa/McCa	Sl2/Sl2	2a
1	2767	CR1 clusters	0.0721	2092	121	423	F	A	AA	Norm	McCa/McCa	Sl2/Sl2	2a
1	285	CR1 clusters	0.522	26	121	423	F	A	AA	Norm	McCa/McCa	Sl2/Sl2	2a
1	2777	CR1 clusters	0.955	2111	121	423	F	A	AA	Norm	McCa/McCa	Sl2/Sl2	2a
1	2778	CR1 clusters	0.757	2111	121	423	F	A	AA	Norm	McCa/McCa	Sl2/Sl2	2a
1	2779	CR1 clusters	1.12	2111	121	423	F	A	AA	Norm	McCa/McCa	Sl2/Sl2	2a
1	2780	CR1 clusters	0.0901	2103	121	423	F	A	AA	Norm	McCa/McCa	Sl2/Sl2	2a
1	2781	CR1 clusters	1.21	2103	121	423	F	A	AA	Norm	McCa/McCa	Sl2/Sl2	2a
1	2782	CR1 clusters	2.09	2103	121	423	F	A	AA	Norm	McCa/McCa	Sl2/Sl2	2a
1	2783	CR1 clusters	3.03	2086	121	423	F	A	AA	Norm	McCa/McCa	Sl2/Sl2	2a
1	2784	CR1 clusters	0.0721	2086	121	423	F	A	AA	Norm	McCa/McCa	Sl2/Sl2	2a
1	286	CR1 clusters	1.6	17	121	423	F	A	AA	Norm	McCa/McCa	Sl2/Sl2	2a
1	2829	CR1 clusters	0.0721	2809	121	423	F	A	AA	Norm	McCa/McCa	Sl2/Sl2	2a
1	2833	CR1 clusters	1.69	2814	121	423	F	A	AA	Norm	McCa/McCa	Sl2/Sl2	2a
1	2848	CR1 clusters	0.126	2787	121	423	F	A	AA	Norm	McCa/McCa	Sl2/Sl2	2a
1	2849	CR1 clusters	0.0901	2787	121	423	F	A	AA	Norm	McCa/McCa	Sl2/Sl2	2a
1	2850	CR1 clusters	0.216	2787	121	423	F	A	AA	Norm	McCa/McCa	Sl2/Sl2	2a
1	2851	CR1 clusters	0.0721	2787	121	423	F	A	AA	Norm	McCa/McCa	Sl2/Sl2	2a
1	2859	CR1 clusters	0.0721	2802	121	423	F	A	AA	Norm	McCa/McCa	Sl2/Sl2	2a
1	2860	CR1 clusters	0.0721	2811	121	423	F	A	AA	Norm	McCa/McCa	Sl2/Sl2	2a
1	2861	CR1 clusters	1.15	2802	121	423	F	A	AA	Norm	McCa/McCa	Sl2/Sl2	2a
1	2864	CR1 clusters	1.95	2798	121	423	F	A	AA	Norm	McCa/McCa	Sl2/Sl2	2a
1	2865	CR1 clusters	0.883	2798	121	423	F	A	AA	Norm	McCa/McCa	Sl2/Sl2	2a
1	2866	CR1 clusters	0.198	2798	121	423	F	A	AA	Norm	McCa/McCa	Sl2/Sl2	2a
1	290	CR1 clusters	1.13	26	121	423	F	A	AA	Norm	McCa/McCa	Sl2/Sl2	2a
1	2867	CR1 clusters	0.414	2798	121	423	F	A	AA	Norm	McCa/McCa	Sl2/Sl2	2a
1	2868	CR1 clusters	0.45	2798	121	423	F	A	AA	Norm	McCa/McCa	Sl2/Sl2	2a
1	2870	CR1 clusters	0.414	2810	121	423	F	A	AA	Norm	McCa/McCa	Sl2/Sl2	2a
1	291	CR1 clusters	1.57	26	121	423	F	A	AA	Norm	McCa/McCa	Sl2/Sl2	2a
1	2877	CR1 clusters	0.252	2810	121	423	F	A	AA	Norm	McCa/McCa	Sl2/Sl2	2a
1	292	CR1 clusters	0.36	25	121	423	F	A	AA	Norm	McCa/McCa	Sl2/Sl2	2a
1	293	CR1 clusters	1.73	26	121	423	F	A	AA	Norm	McCa/McCa	Sl2/Sl2	2a
1	2899	CR1 clusters	0.234	2800	121	423	F	A	AA	Norm	McCa/McCa	Sl2/Sl2	2a
1	294	CR1 clusters	3.12	26	121	423	F	A	AA	Norm	McCa/McCa	Sl2/Sl2	2a
1	295	CR1 clusters	1.01	26	121	423	F	A	AA	Norm	McCa/McCa	Sl2/Sl2	2a
1	2923	CR1 clusters	0.666	2796	121	423	F	A	AA	Norm	McCa/McCa	Sl2/Sl2	2a
1	296	CR1 clusters	1.55	26	121	423	F	A	AA	Norm	McCa/McCa	Sl2/Sl2	2a
1	2930	CR1 clusters	0.919	2801	121	423	F	A	AA	Norm	McCa/McCa	Sl2/Sl2	2a
1	2931	CR1 clusters	1.08	2808	121	423	F	A	AA	Norm	McCa/McCa	Sl2/Sl2	2a
1	2933	CR1 clusters	0.54	2808	121	423	F	A	AA	Norm	McCa/McCa	Sl2/Sl2	2a
1	2936	CR1 clusters	1.04	2809	121	423	F	A	AA	Norm	McCa/McCa	Sl2/Sl2	2a
1	297	CR1 clusters	0.973	26	121	423	F	A	AA	Norm	McCa/McCa	Sl2/Sl2	2a
1	2937	CR1 clusters	0.0901	2808	121	423	F	A	AA	Norm	McCa/McCa	Sl2/Sl2	2a
1	2941	CR1 clusters	0.198	2808	121	423	F	A	AA	Norm	McCa/McCa	Sl2/Sl2	2a
1	2950	CR1 clusters	0.0721	2807	121	423	F	A	AA	Norm	McCa/McCa	Sl2/Sl2	2a
1	2951	CR1 clusters	0.432	2806	121	423	F	A	AA	Norm	McCa/McCa	Sl2/Sl2	2a
1	2952	CR1 clusters	0.522	2809	121	423	F	A	AA	Norm	McCa/McCa	Sl2/Sl2	2a
1	2953	CR1 clusters	2.18	2809	121	423	F	A	AA	Norm	McCa/McCa	Sl2/Sl2	2a
1	2954	CR1 clusters	0.252	2806	121	423	F	A	AA	Norm	McCa/McCa	Sl2/Sl2	2a
1	2955	CR1 clusters	0.36	2806	121	423	F	A	AA	Norm	McCa/McCa	Sl2/Sl2	2a
1	2961	CR1 clusters	0.324	2806	121	423	F	A	AA	Norm	McCa/McCa	Sl2/Sl2	2a
1	2963	CR1 clusters	1.04	2806	121	423	F	A	AA	Norm	McCa/McCa	Sl2/Sl2	2a
1	2967	CR1 clusters	0.648	2809	121	423	F	A	AA	Norm	McCa/McCa	Sl2/Sl2	2a
1	2968	CR1 clusters	1.24	2807	121	423	F	A	AA	Norm	McCa/McCa	Sl2/Sl2	2a
1	2970	CR1 clusters	0.775	2806	121	423	F	A	AA	Norm	McCa/McCa	Sl2/Sl2	2a
1	2971	CR1 clusters	0.432	2806	121	423	F	A	AA	Norm	McCa/McCa	Sl2/Sl2	2a
1	2972	CR1 clusters	0.432	2806	121	423	F	A	AA	Norm	McCa/McCa	Sl2/Sl2	2a
1	301	CR1 clusters	0.739	19	121	423	F	A	AA	Norm	McCa/McCa	Sl2/Sl2	2a
1	2994	CR1 clusters	0.522	2805	121	423	F	A	AA	Norm	McCa/McCa	Sl2/Sl2	2a
1	3003	CR1 clusters	0.847	2821	121	423	F	A	AA	Norm	McCa/McCa	Sl2/Sl2	2a
1	304	CR1 clusters	0.468	19	121	423	F	A	AA	Norm	McCa/McCa	Sl2/Sl2	2a
1	3010	CR1 clusters	1.64	2821	121	423	F	A	AA	Norm	McCa/McCa	Sl2/Sl2	2a
1	3014	CR1 clusters	0.0721	2825	121	423	F	A	AA	Norm	McCa/McCa	Sl2/Sl2	2a
1	3019	CR1 clusters	0.0721	2820	121	423	F	A	AA	Norm	McCa/McCa	Sl2/Sl2	2a
1	3020	CR1 clusters	0.108	2820	121	423	F	A	AA	Norm	McCa/McCa	Sl2/Sl2	2a
1	3021	CR1 clusters	0.486	2825	121	423	F	A	AA	Norm	McCa/McCa	Sl2/Sl2	2a
1	3024	CR1 clusters	0.198	2820	121	423	F	A	AA	Norm	McCa/McCa	Sl2/Sl2	2a
1	306	CR1 clusters	3.42	19	121	423	F	A	AA	Norm	McCa/McCa	Sl2/Sl2	2a
1	3031	CR1 clusters	1.21	2824	121	423	F	A	AA	Norm	McCa/McCa	Sl2/Sl2	2a
1	3032	CR1 clusters	0.0721	2820	121	423	F	A	AA	Norm	McCa/McCa	Sl2/Sl2	2a
1	3033	CR1 clusters	0.0721	2820	121	423	F	A	AA	Norm	McCa/McCa	Sl2/Sl2	2a
1	3035	CR1 clusters	0.504	2825	121	423	F	A	AA	Norm	McCa/McCa	Sl2/Sl2	2a
1	3037	CR1 clusters	2.65	2824	121	423	F	A	AA	Norm	McCa/McCa	Sl2/Sl2	2a
1	309	CR1 clusters	0.739	19	121	423	F	A	AA	Norm	McCa/McCa	Sl2/Sl2	2a
1	310	CR1 clusters	0.558	19	121	423	F	A	AA	Norm	McCa/McCa	Sl2/Sl2	2a
1	3070	CR1 clusters	0.324	2816	121	423	F	A	AA	Norm	McCa/McCa	Sl2/Sl2	2a
1	3073	CR1 clusters	0.162	2814	121	423	F	A	AA	Norm	McCa/McCa	Sl2/Sl2	2a
1	3083	CR1 clusters	0.108	2814	121	423	F	A	AA	Norm	McCa/McCa	Sl2/Sl2	2a
1	3084	CR1 clusters	0.234	2814	121	423	F	A	AA	Norm	McCa/McCa	Sl2/Sl2	2a
1	3085	CR1 clusters	0.144	2814	121	423	F	A	AA	Norm	McCa/McCa	Sl2/Sl2	2a
1	3088	CR1 clusters	0.955	2812	121	423	F	A	AA	Norm	McCa/McCa	Sl2/Sl2	2a
1	3090	CR1 clusters	0.432	2814	121	423	F	A	AA	Norm	McCa/McCa	Sl2/Sl2	2a
1	3092	CR1 clusters	1.17	2812	121	423	F	A	AA	Norm	McCa/McCa	Sl2/Sl2	2a
1	3093	CR1 clusters	0.0901	2812	121	423	F	A	AA	Norm	McCa/McCa	Sl2/Sl2	2a
1	3099	CR1 clusters	0.0721	2818	121	423	F	A	AA	Norm	McCa/McCa	Sl2/Sl2	2a
1	3103	CR1 clusters	0.883	2818	121	423	F	A	AA	Norm	McCa/McCa	Sl2/Sl2	2a
1	314	CR1 clusters	2.31	19	121	423	F	A	AA	Norm	McCa/McCa	Sl2/Sl2	2a
1	3111	CR1 clusters	0.0721	2804	121	423	F	A	AA	Norm	McCa/McCa	Sl2/Sl2	2a
1	315	CR1 clusters	0.54	19	121	423	F	A	AA	Norm	McCa/McCa	Sl2/Sl2	2a
1	316	CR1 clusters	1.73	19	121	423	F	A	AA	Norm	McCa/McCa	Sl2/Sl2	2a
1	3129	CR1 clusters	0.432	2823	121	423	F	A	AA	Norm	McCa/McCa	Sl2/Sl2	2a
1	3134	CR1 clusters	0.522	2822	121	423	F	A	AA	Norm	McCa/McCa	Sl2/Sl2	2a
1	3135	CR1 clusters	0.432	2823	121	423	F	A	AA	Norm	McCa/McCa	Sl2/Sl2	2a
1	317	CR1 clusters	1.04	19	121	423	F	A	AA	Norm	McCa/McCa	Sl2/Sl2	2a
1	3141	CR1 clusters	0.468	2823	121	423	F	A	AA	Norm	McCa/McCa	Sl2/Sl2	2a
1	3142	CR1 clusters	0.234	2817	121	423	F	A	AA	Norm	McCa/McCa	Sl2/Sl2	2a
1	3145	CR1 clusters	0.414	2817	121	423	F	A	AA	Norm	McCa/McCa	Sl2/Sl2	2a
1	321	CR1 clusters	2.5	20	121	423	F	A	AA	Norm	McCa/McCa	Sl2/Sl2	2a
1	3178	CR1 clusters	0.0721	2793	121	423	F	A	AA	Norm	McCa/McCa	Sl2/Sl2	2a
1	322	CR1 clusters	0.757	32	121	423	F	A	AA	Norm	McCa/McCa	Sl2/Sl2	2a
1	323	CR1 clusters	0.973	30	121	423	F	A	AA	Norm	McCa/McCa	Sl2/Sl2	2a
1	324	CR1 clusters	0.45	20	121	423	F	A	AA	Norm	McCa/McCa	Sl2/Sl2	2a
1	325	CR1 clusters	0.198	20	121	423	F	A	AA	Norm	McCa/McCa	Sl2/Sl2	2a
1	3218	CR1 clusters	0.126	2788	121	423	F	A	AA	Norm	McCa/McCa	Sl2/Sl2	2a
1	3222	CR1 clusters	0.0721	2788	121	423	F	A	AA	Norm	McCa/McCa	Sl2/Sl2	2a
1	3234	CR1 clusters	0.342	2786	121	423	F	A	AA	Norm	McCa/McCa	Sl2/Sl2	2a
1	3235	CR1 clusters	0.18	2786	121	423	F	A	AA	Norm	McCa/McCa	Sl2/Sl2	2a
1	327	CR1 clusters	0.775	20	121	423	F	A	AA	Norm	McCa/McCa	Sl2/Sl2	2a
1	3237	CR1 clusters	0.27	2786	121	423	F	A	AA	Norm	McCa/McCa	Sl2/Sl2	2a
1	3239	CR1 clusters	0.558	2786	121	423	F	A	AA	Norm	McCa/McCa	Sl2/Sl2	2a
1	3245	CR1 clusters	1.21	2786	121	423	F	A	AA	Norm	McCa/McCa	Sl2/Sl2	2a
1	3246	CR1 clusters	0.0721	2791	121	423	F	A	AA	Norm	McCa/McCa	Sl2/Sl2	2a
1	3247	CR1 clusters	0.144	2791	121	423	F	A	AA	Norm	McCa/McCa	Sl2/Sl2	2a
1	3250	CR1 clusters	0.144	2791	121	423	F	A	AA	Norm	McCa/McCa	Sl2/Sl2	2a
1	3251	CR1 clusters	0.36	2791	121	423	F	A	AA	Norm	McCa/McCa	Sl2/Sl2	2a
1	3253	CR1 clusters	0.504	2787	121	423	F	A	AA	Norm	McCa/McCa	Sl2/Sl2	2a
1	3254	CR1 clusters	0.991	2787	121	423	F	A	AA	Norm	McCa/McCa	Sl2/Sl2	2a
1	3255	CR1 clusters	0.36	2787	121	423	F	A	AA	Norm	McCa/McCa	Sl2/Sl2	2a
1	3256	CR1 clusters	0.144	2787	121	423	F	A	AA	Norm	McCa/McCa	Sl2/Sl2	2a
1	329	CR1 clusters	1.24	30	121	423	F	A	AA	Norm	McCa/McCa	Sl2/Sl2	2a
1	3257	CR1 clusters	0.252	2787	121	423	F	A	AA	Norm	McCa/McCa	Sl2/Sl2	2a
1	3264	CR1 clusters	0.685	2787	121	423	F	A	AA	Norm	McCa/McCa	Sl2/Sl2	2a
1	3266	CR1 clusters	0.0721	2787	121	423	F	A	AA	Norm	McCa/McCa	Sl2/Sl2	2a
1	330	CR1 clusters	1.26	20	121	423	F	A	AA	Norm	McCa/McCa	Sl2/Sl2	2a
1	331	CR1 clusters	1.12	20	121	423	F	A	AA	Norm	McCa/McCa	Sl2/Sl2	2a
1	3283	CR1 clusters	0.27	2792	121	423	F	A	AA	Norm	McCa/McCa	Sl2/Sl2	2a
1	3284	CR1 clusters	0.198	2792	121	423	F	A	AA	Norm	McCa/McCa	Sl2/Sl2	2a
1	3286	CR1 clusters	1.98	2792	121	423	F	A	AA	Norm	McCa/McCa	Sl2/Sl2	2a
1	332	CR1 clusters	1.03	20	121	423	F	A	AA	Norm	McCa/McCa	Sl2/Sl2	2a
1	3287	CR1 clusters	0.18	2792	121	423	F	A	AA	Norm	McCa/McCa	Sl2/Sl2	2a
1	333	CR1 clusters	0.378	30	121	423	F	A	AA	Norm	McCa/McCa	Sl2/Sl2	2a
1	3317	CR1 clusters	0.288	2802	121	423	F	A	AA	Norm	McCa/McCa	Sl2/Sl2	2a
1	3318	CR1 clusters	0.594	2811	121	423	F	A	AA	Norm	McCa/McCa	Sl2/Sl2	2a
1	3324	CR1 clusters	0.0721	2811	121	423	F	A	AA	Norm	McCa/McCa	Sl2/Sl2	2a
1	3325	CR1 clusters	0.0721	2802	121	423	F	A	AA	Norm	McCa/McCa	Sl2/Sl2	2a
1	336	CR1 clusters	1.24	30	121	423	F	A	AA	Norm	McCa/McCa	Sl2/Sl2	2a
1	3330	CR1 clusters	0.288	2802	121	423	F	A	AA	Norm	McCa/McCa	Sl2/Sl2	2a
1	3331	CR1 clusters	0.306	2802	121	423	F	A	AA	Norm	McCa/McCa	Sl2/Sl2	2a
1	3332	CR1 clusters	0.144	2802	121	423	F	A	AA	Norm	McCa/McCa	Sl2/Sl2	2a
1	3333	CR1 clusters	0.252	2802	121	423	F	A	AA	Norm	McCa/McCa	Sl2/Sl2	2a
1	3335	CR1 clusters	0.0721	2811	121	423	F	A	AA	Norm	McCa/McCa	Sl2/Sl2	2a
1	3336	CR1 clusters	0.0721	2798	121	423	F	A	AA	Norm	McCa/McCa	Sl2/Sl2	2a
1	337	CR1 clusters	1.13	30	121	423	F	A	AA	Norm	McCa/McCa	Sl2/Sl2	2a
1	3337	CR1 clusters	0.901	2795	121	423	F	A	AA	Norm	McCa/McCa	Sl2/Sl2	2a
1	3338	CR1 clusters	0.162	2795	121	423	F	A	AA	Norm	McCa/McCa	Sl2/Sl2	2a
1	3339	CR1 clusters	0.36	2811	121	423	F	A	AA	Norm	McCa/McCa	Sl2/Sl2	2a
1	3341	CR1 clusters	0.757	2811	121	423	F	A	AA	Norm	McCa/McCa	Sl2/Sl2	2a
1	3343	CR1 clusters	0.216	2811	121	423	F	A	AA	Norm	McCa/McCa	Sl2/Sl2	2a
1	3345	CR1 clusters	0.612	2799	121	423	F	A	AA	Norm	McCa/McCa	Sl2/Sl2	2a
1	3346	CR1 clusters	0.108	2794	121	423	F	A	AA	Norm	McCa/McCa	Sl2/Sl2	2a
1	338	CR1 clusters	0.721	20	121	423	F	A	AA	Norm	McCa/McCa	Sl2/Sl2	2a
1	3347	CR1 clusters	0.0721	2811	121	423	F	A	AA	Norm	McCa/McCa	Sl2/Sl2	2a
1	3350	CR1 clusters	0.0721	2794	121	423	F	A	AA	Norm	McCa/McCa	Sl2/Sl2	2a
1	3351	CR1 clusters	0.108	2794	121	423	F	A	AA	Norm	McCa/McCa	Sl2/Sl2	2a
1	3353	CR1 clusters	0.0721	2794	121	423	F	A	AA	Norm	McCa/McCa	Sl2/Sl2	2a
1	3355	CR1 clusters	0.108	2794	121	423	F	A	AA	Norm	McCa/McCa	Sl2/Sl2	2a
1	3356	CR1 clusters	0.288	2795	121	423	F	A	AA	Norm	McCa/McCa	Sl2/Sl2	2a
1	339	CR1 clusters	1.37	20	121	423	F	A	AA	Norm	McCa/McCa	Sl2/Sl2	2a
1	3357	CR1 clusters	0.324	2795	121	423	F	A	AA	Norm	McCa/McCa	Sl2/Sl2	2a
1	3358	CR1 clusters	0.0721	2799	121	423	F	A	AA	Norm	McCa/McCa	Sl2/Sl2	2a
1	3362	CR1 clusters	0.342	2795	121	423	F	A	AA	Norm	McCa/McCa	Sl2/Sl2	2a
1	3363	CR1 clusters	0.198	2794	121	423	F	A	AA	Norm	McCa/McCa	Sl2/Sl2	2a
1	3365	CR1 clusters	0.0721	2794	121	423	F	A	AA	Norm	McCa/McCa	Sl2/Sl2	2a
1	3368	CR1 clusters	0.288	2810	121	423	F	A	AA	Norm	McCa/McCa	Sl2/Sl2	2a
1	3373	CR1 clusters	0.234	2795	121	423	F	A	AA	Norm	McCa/McCa	Sl2/Sl2	2a
1	3374	CR1 clusters	0.126	2794	121	423	F	A	AA	Norm	McCa/McCa	Sl2/Sl2	2a
1	3420	CR1 clusters	1.53	2801	121	423	F	A	AA	Norm	McCa/McCa	Sl2/Sl2	2a
1	3425	CR1 clusters	0.18	2808	121	423	F	A	AA	Norm	McCa/McCa	Sl2/Sl2	2a
1	3426	CR1 clusters	0.27	2808	121	423	F	A	AA	Norm	McCa/McCa	Sl2/Sl2	2a
1	3435	CR1 clusters	0.144	2808	121	423	F	A	AA	Norm	McCa/McCa	Sl2/Sl2	2a
1	3436	CR1 clusters	0.0721	2808	121	423	F	A	AA	Norm	McCa/McCa	Sl2/Sl2	2a
1	3440	CR1 clusters	0.144	2808	121	423	F	A	AA	Norm	McCa/McCa	Sl2/Sl2	2a
1	3446	CR1 clusters	0.0721	2808	121	423	F	A	AA	Norm	McCa/McCa	Sl2/Sl2	2a
1	3452	CR1 clusters	0.36	2809	121	423	F	A	AA	Norm	McCa/McCa	Sl2/Sl2	2a
1	3453	CR1 clusters	0.234	2809	121	423	F	A	AA	Norm	McCa/McCa	Sl2/Sl2	2a
1	349	CR1 clusters	0.847	28	121	423	F	A	AA	Norm	McCa/McCa	Sl2/Sl2	2a
1	3462	CR1 clusters	0.0721	2806	121	423	F	A	AA	Norm	McCa/McCa	Sl2/Sl2	2a
1	3463	CR1 clusters	0.0721	2806	121	423	F	A	AA	Norm	McCa/McCa	Sl2/Sl2	2a
1	3464	CR1 clusters	0.108	2806	121	423	F	A	AA	Norm	McCa/McCa	Sl2/Sl2	2a
1	350	CR1 clusters	0.901	28	121	423	F	A	AA	Norm	McCa/McCa	Sl2/Sl2	2a
1	3468	CR1 clusters	0.0721	2807	121	423	F	A	AA	Norm	McCa/McCa	Sl2/Sl2	2a
1	3471	CR1 clusters	0.108	2806	121	423	F	A	AA	Norm	McCa/McCa	Sl2/Sl2	2a
1	3472	CR1 clusters	0.0901	2806	121	423	F	A	AA	Norm	McCa/McCa	Sl2/Sl2	2a
1	351	CR1 clusters	1.24	28	121	423	F	A	AA	Norm	McCa/McCa	Sl2/Sl2	2a
1	3481	CR1 clusters	0.288	2806	121	423	F	A	AA	Norm	McCa/McCa	Sl2/Sl2	2a
1	3482	CR1 clusters	0.198	2806	121	423	F	A	AA	Norm	McCa/McCa	Sl2/Sl2	2a
1	3514	CR1 clusters	1.55	2821	121	423	F	A	AA	Norm	McCa/McCa	Sl2/Sl2	2a
1	3518	CR1 clusters	2.14	2821	121	423	F	A	AA	Norm	McCa/McCa	Sl2/Sl2	2a
1	3524	CR1 clusters	1.75	2821	121	423	F	A	AA	Norm	McCa/McCa	Sl2/Sl2	2a
1	356	CR1 clusters	1.35	21	121	423	F	A	AA	Norm	McCa/McCa	Sl2/Sl2	2a
1	3528	CR1 clusters	0.0901	2825	121	423	F	A	AA	Norm	McCa/McCa	Sl2/Sl2	2a
1	3535	CR1 clusters	1.37	2824	121	423	F	A	AA	Norm	McCa/McCa	Sl2/Sl2	2a
1	357	CR1 clusters	0.18	27	121	423	F	A	AA	Norm	McCa/McCa	Sl2/Sl2	2a
1	3539	CR1 clusters	0.108	2824	121	423	F	A	AA	Norm	McCa/McCa	Sl2/Sl2	2a
1	3541	CR1 clusters	0.126	2820	121	423	F	A	AA	Norm	McCa/McCa	Sl2/Sl2	2a
1	3543	CR1 clusters	0.108	2824	121	423	F	A	AA	Norm	McCa/McCa	Sl2/Sl2	2a
1	3544	CR1 clusters	0.0901	2820	121	423	F	A	AA	Norm	McCa/McCa	Sl2/Sl2	2a
1	358	CR1 clusters	0.0901	27	121	423	F	A	AA	Norm	McCa/McCa	Sl2/Sl2	2a
1	359	CR1 clusters	0.162	27	121	423	F	A	AA	Norm	McCa/McCa	Sl2/Sl2	2a
1	360	CR1 clusters	0.432	21	121	423	F	A	AA	Norm	McCa/McCa	Sl2/Sl2	2a
1	3572	CR1 clusters	0.252	2814	121	423	F	A	AA	Norm	McCa/McCa	Sl2/Sl2	2a
1	361	CR1 clusters	0.216	21	121	423	F	A	AA	Norm	McCa/McCa	Sl2/Sl2	2a
1	3577	CR1 clusters	0.721	2814	121	423	F	A	AA	Norm	McCa/McCa	Sl2/Sl2	2a
1	3579	CR1 clusters	0.126	2816	121	423	F	A	AA	Norm	McCa/McCa	Sl2/Sl2	2a
1	3581	CR1 clusters	0.378	2816	121	423	F	A	AA	Norm	McCa/McCa	Sl2/Sl2	2a
1	3584	CR1 clusters	0.288	2813	121	423	F	A	AA	Norm	McCa/McCa	Sl2/Sl2	2a
1	3586	CR1 clusters	0.324	2803	121	423	F	A	AA	Norm	McCa/McCa	Sl2/Sl2	2a
1	362	CR1 clusters	0.991	23	121	423	F	A	AA	Norm	McCa/McCa	Sl2/Sl2	2a
1	3588	CR1 clusters	0.0901	2803	121	423	F	A	AA	Norm	McCa/McCa	Sl2/Sl2	2a
1	3589	CR1 clusters	0.0901	2812	121	423	F	A	AA	Norm	McCa/McCa	Sl2/Sl2	2a
1	3590	CR1 clusters	0.378	2812	121	423	F	A	AA	Norm	McCa/McCa	Sl2/Sl2	2a
1	3591	CR1 clusters	0.162	2815	121	423	F	A	AA	Norm	McCa/McCa	Sl2/Sl2	2a
1	3592	CR1 clusters	0.126	2818	121	423	F	A	AA	Norm	McCa/McCa	Sl2/Sl2	2a
1	3593	CR1 clusters	0.0721	2818	121	423	F	A	AA	Norm	McCa/McCa	Sl2/Sl2	2a
1	3594	CR1 clusters	0.144	2818	121	423	F	A	AA	Norm	McCa/McCa	Sl2/Sl2	2a
1	3595	CR1 clusters	0.0901	2818	121	423	F	A	AA	Norm	McCa/McCa	Sl2/Sl2	2a
1	3596	CR1 clusters	0.288	2812	121	423	F	A	AA	Norm	McCa/McCa	Sl2/Sl2	2a
1	363	CR1 clusters	0.108	23	121	423	F	A	AA	Norm	McCa/McCa	Sl2/Sl2	2a
1	3599	CR1 clusters	1.3	2812	121	423	F	A	AA	Norm	McCa/McCa	Sl2/Sl2	2a
1	3605	CR1 clusters	0.504	2812	121	423	F	A	AA	Norm	McCa/McCa	Sl2/Sl2	2a
1	3606	CR1 clusters	0.234	2818	121	423	F	A	AA	Norm	McCa/McCa	Sl2/Sl2	2a
1	364	CR1 clusters	0.955	23	121	423	F	A	AA	Norm	McCa/McCa	Sl2/Sl2	2a
1	3609	CR1 clusters	0.108	2815	121	423	F	A	AA	Norm	McCa/McCa	Sl2/Sl2	2a
1	3616	CR1 clusters	0.0901	2818	121	423	F	A	AA	Norm	McCa/McCa	Sl2/Sl2	2a
1	3619	CR1 clusters	0.162	2815	121	423	F	A	AA	Norm	McCa/McCa	Sl2/Sl2	2a
1	366	CR1 clusters	0.793	23	121	423	F	A	AA	Norm	McCa/McCa	Sl2/Sl2	2a
1	3631	CR1 clusters	0.126	2823	121	423	F	A	AA	Norm	McCa/McCa	Sl2/Sl2	2a
1	367	CR1 clusters	1.31	23	121	423	F	A	AA	Norm	McCa/McCa	Sl2/Sl2	2a
1	3643	CR1 clusters	0.558	2817	121	423	F	A	AA	Norm	McCa/McCa	Sl2/Sl2	2a
1	3644	CR1 clusters	0.432	2817	121	423	F	A	AA	Norm	McCa/McCa	Sl2/Sl2	2a
1	3645	CR1 clusters	0.162	2822	121	423	F	A	AA	Norm	McCa/McCa	Sl2/Sl2	2a
1	368	CR1 clusters	0.937	23	121	423	F	A	AA	Norm	McCa/McCa	Sl2/Sl2	2a
1	3648	CR1 clusters	0.685	2822	121	423	F	A	AA	Norm	McCa/McCa	Sl2/Sl2	2a
1	3651	CR1 clusters	0.486	2822	121	423	F	A	AA	Norm	McCa/McCa	Sl2/Sl2	2a
1	3653	CR1 clusters	0.739	2819	121	423	F	A	AA	Norm	McCa/McCa	Sl2/Sl2	2a
1	369	CR1 clusters	1.53	23	121	423	F	A	AA	Norm	McCa/McCa	Sl2/Sl2	2a
1	3667	CR1 clusters	0.0721	2793	121	423	F	A	AA	Norm	McCa/McCa	Sl2/Sl2	2a
1	3671	CR1 clusters	0.108	2793	121	423	F	A	AA	Norm	McCa/McCa	Sl2/Sl2	2a
1	3693	CR1 clusters	0.0721	2789	121	423	F	A	AA	Norm	McCa/McCa	Sl2/Sl2	2a
1	3700	CR1 clusters	0.0721	2789	121	423	F	A	AA	Norm	McCa/McCa	Sl2/Sl2	2a
1	3703	CR1 clusters	0.0721	2788	121	423	F	A	AA	Norm	McCa/McCa	Sl2/Sl2	2a
1	3704	CR1 clusters	0.0901	2788	121	423	F	A	AA	Norm	McCa/McCa	Sl2/Sl2	2a
1	3707	CR1 clusters	0.0721	2789	121	423	F	A	AA	Norm	McCa/McCa	Sl2/Sl2	2a
1	3708	CR1 clusters	0.198	2788	121	423	F	A	AA	Norm	McCa/McCa	Sl2/Sl2	2a
1	3711	CR1 clusters	0.0901	2789	121	423	F	A	AA	Norm	McCa/McCa	Sl2/Sl2	2a
1	3712	CR1 clusters	0.108	2789	121	423	F	A	AA	Norm	McCa/McCa	Sl2/Sl2	2a
1	3714	CR1 clusters	0.0721	2790	121	423	F	A	AA	Norm	McCa/McCa	Sl2/Sl2	2a
1	3715	CR1 clusters	0.0721	2786	121	423	F	A	AA	Norm	McCa/McCa	Sl2/Sl2	2a
1	3717	CR1 clusters	0.144	2786	121	423	F	A	AA	Norm	McCa/McCa	Sl2/Sl2	2a
1	3718	CR1 clusters	0.18	2786	121	423	F	A	AA	Norm	McCa/McCa	Sl2/Sl2	2a
1	3722	CR1 clusters	0.144	2786	121	423	F	A	AA	Norm	McCa/McCa	Sl2/Sl2	2a
1	3726	CR1 clusters	0.306	2787	121	423	F	A	AA	Norm	McCa/McCa	Sl2/Sl2	2a
1	3727	CR1 clusters	0.162	2791	121	423	F	A	AA	Norm	McCa/McCa	Sl2/Sl2	2a
1	3728	CR1 clusters	0.0901	2791	121	423	F	A	AA	Norm	McCa/McCa	Sl2/Sl2	2a
1	3729	CR1 clusters	0.126	2791	121	423	F	A	AA	Norm	McCa/McCa	Sl2/Sl2	2a
1	3735	CR1 clusters	0.0901	2791	121	423	F	A	AA	Norm	McCa/McCa	Sl2/Sl2	2a
1	3736	CR1 clusters	0.0721	2787	121	423	F	A	AA	Norm	McCa/McCa	Sl2/Sl2	2a
1	377	CR1 clusters	0.0901	23	121	423	F	A	AA	Norm	McCa/McCa	Sl2/Sl2	2a
1	3741	CR1 clusters	0.0901	2787	121	423	F	A	AA	Norm	McCa/McCa	Sl2/Sl2	2a
1	378	CR1 clusters	2.11	23	121	423	F	A	AA	Norm	McCa/McCa	Sl2/Sl2	2a
1	3747	CR1 clusters	0.18	2792	121	423	F	A	AA	Norm	McCa/McCa	Sl2/Sl2	2a
1	3748	CR1 clusters	0.378	2792	121	423	F	A	AA	Norm	McCa/McCa	Sl2/Sl2	2a
1	379	CR1 clusters	0.991	23	121	423	F	A	AA	Norm	McCa/McCa	Sl2/Sl2	2a
1	3763	CR1 clusters	1.06	2802	121	423	F	A	AA	Norm	McCa/McCa	Sl2/Sl2	2a
1	3765	CR1 clusters	0.108	2802	121	423	F	A	AA	Norm	McCa/McCa	Sl2/Sl2	2a
1	3769	CR1 clusters	0.0721	2799	121	423	F	A	AA	Norm	McCa/McCa	Sl2/Sl2	2a
1	3774	CR1 clusters	0.522	2798	121	423	F	A	AA	Norm	McCa/McCa	Sl2/Sl2	2a
1	3775	CR1 clusters	0.36	2798	121	423	F	A	AA	Norm	McCa/McCa	Sl2/Sl2	2a
1	3776	CR1 clusters	0.721	2798	121	423	F	A	AA	Norm	McCa/McCa	Sl2/Sl2	2a
1	3778	CR1 clusters	0.54	2795	121	423	F	A	AA	Norm	McCa/McCa	Sl2/Sl2	2a
1	3795	CR1 clusters	0.45	2801	121	423	F	A	AA	Norm	McCa/McCa	Sl2/Sl2	2a
1	3796	CR1 clusters	0.36	2801	121	423	F	A	AA	Norm	McCa/McCa	Sl2/Sl2	2a
1	3800	CR1 clusters	0.901	2809	121	423	F	A	AA	Norm	McCa/McCa	Sl2/Sl2	2a
1	3801	CR1 clusters	3.44	2809	121	423	F	A	AA	Norm	McCa/McCa	Sl2/Sl2	2a
1	3805	CR1 clusters	0.829	2809	121	423	F	A	AA	Norm	McCa/McCa	Sl2/Sl2	2a
1	3806	CR1 clusters	1.62	2809	121	423	F	A	AA	Norm	McCa/McCa	Sl2/Sl2	2a
1	3807	CR1 clusters	2.34	2809	121	423	F	A	AA	Norm	McCa/McCa	Sl2/Sl2	2a
1	3821	CR1 clusters	0.612	2821	121	423	F	A	AA	Norm	McCa/McCa	Sl2/Sl2	2a
1	3822	CR1 clusters	0.504	2821	121	423	F	A	AA	Norm	McCa/McCa	Sl2/Sl2	2a
1	3823	CR1 clusters	0.414	2821	121	423	F	A	AA	Norm	McCa/McCa	Sl2/Sl2	2a
1	3824	CR1 clusters	2.04	2821	121	423	F	A	AA	Norm	McCa/McCa	Sl2/Sl2	2a
1	3825	CR1 clusters	1.73	2821	121	423	F	A	AA	Norm	McCa/McCa	Sl2/Sl2	2a
1	3829	CR1 clusters	1.24	2824	121	423	F	A	AA	Norm	McCa/McCa	Sl2/Sl2	2a
1	3860	CR1 clusters	0.162	2816	121	423	F	A	AA	Norm	McCa/McCa	Sl2/Sl2	2a
1	3861	CR1 clusters	0.198	2812	121	423	F	A	AA	Norm	McCa/McCa	Sl2/Sl2	2a
1	3863	CR1 clusters	0.955	2803	121	423	F	A	AA	Norm	McCa/McCa	Sl2/Sl2	2a
1	3864	CR1 clusters	0.162	2803	121	423	F	A	AA	Norm	McCa/McCa	Sl2/Sl2	2a
1	3865	CR1 clusters	0.432	2803	121	423	F	A	AA	Norm	McCa/McCa	Sl2/Sl2	2a
1	3866	CR1 clusters	1.5	2803	121	423	F	A	AA	Norm	McCa/McCa	Sl2/Sl2	2a
1	390	CR1 clusters	0.0721	22	121	423	F	A	AA	Norm	McCa/McCa	Sl2/Sl2	2a
1	3867	CR1 clusters	0.0721	2818	121	423	F	A	AA	Norm	McCa/McCa	Sl2/Sl2	2a
1	3868	CR1 clusters	0.0721	2803	121	423	F	A	AA	Norm	McCa/McCa	Sl2/Sl2	2a
1	3869	CR1 clusters	0.757	2818	121	423	F	A	AA	Norm	McCa/McCa	Sl2/Sl2	2a
1	3870	CR1 clusters	0.162	2818	121	423	F	A	AA	Norm	McCa/McCa	Sl2/Sl2	2a
1	3871	CR1 clusters	0.18	2818	121	423	F	A	AA	Norm	McCa/McCa	Sl2/Sl2	2a
1	3875	CR1 clusters	0.0721	2823	121	423	F	A	AA	Norm	McCa/McCa	Sl2/Sl2	2a
1	3886	CR1 clusters	0.558	2793	121	423	F	A	AA	Norm	McCa/McCa	Sl2/Sl2	2a
1	392	CR1 clusters	1.17	22	121	423	F	A	AA	Norm	McCa/McCa	Sl2/Sl2	2a
1	393	CR1 clusters	0.36	22	121	423	F	A	AA	Norm	McCa/McCa	Sl2/Sl2	2a
1	3899	CR1 clusters	0.558	2788	121	423	F	A	AA	Norm	McCa/McCa	Sl2/Sl2	2a
1	3900	CR1 clusters	0.54	2786	121	423	F	A	AA	Norm	McCa/McCa	Sl2/Sl2	2a
1	3901	CR1 clusters	0.216	2786	121	423	F	A	AA	Norm	McCa/McCa	Sl2/Sl2	2a
1	3902	CR1 clusters	0.396	2791	121	423	F	A	AA	Norm	McCa/McCa	Sl2/Sl2	2a
1	3903	CR1 clusters	1.06	2787	121	423	F	A	AA	Norm	McCa/McCa	Sl2/Sl2	2a
1	3907	CR1 clusters	0.324	2792	121	423	F	A	AA	Norm	McCa/McCa	Sl2/Sl2	2a
1	3908	CR1 clusters	0.666	2792	121	423	F	A	AA	Norm	McCa/McCa	Sl2/Sl2	2a
1	3909	CR1 clusters	0.234	2792	121	423	F	A	AA	Norm	McCa/McCa	Sl2/Sl2	2a
1	3910	CR1 clusters	0.811	2792	121	423	F	A	AA	Norm	McCa/McCa	Sl2/Sl2	2a
1	3919	CR1 clusters	0.63	2802	121	423	F	A	AA	Norm	McCa/McCa	Sl2/Sl2	2a
1	3922	CR1 clusters	0.306	2802	121	423	F	A	AA	Norm	McCa/McCa	Sl2/Sl2	2a
1	3923	CR1 clusters	0.0721	2802	121	423	F	A	AA	Norm	McCa/McCa	Sl2/Sl2	2a
1	3924	CR1 clusters	2.29	2811	121	423	F	A	AA	Norm	McCa/McCa	Sl2/Sl2	2a
1	3925	CR1 clusters	3.08	2798	121	423	F	A	AA	Norm	McCa/McCa	Sl2/Sl2	2a
1	396	CR1 clusters	0.847	24	121	423	F	A	AA	Norm	McCa/McCa	Sl2/Sl2	2a
1	3931	CR1 clusters	0.0721	2794	121	423	F	A	AA	Norm	McCa/McCa	Sl2/Sl2	2a
1	3940	CR1 clusters	0.45	2796	121	423	F	A	AA	Norm	McCa/McCa	Sl2/Sl2	2a
1	3941	CR1 clusters	1.3	2801	121	423	F	A	AA	Norm	McCa/McCa	Sl2/Sl2	2a
1	3942	CR1 clusters	0.27	2809	121	423	F	A	AA	Norm	McCa/McCa	Sl2/Sl2	2a
1	3943	CR1 clusters	0.36	2809	121	423	F	A	AA	Norm	McCa/McCa	Sl2/Sl2	2a
1	3944	CR1 clusters	0.468	2809	121	423	F	A	AA	Norm	McCa/McCa	Sl2/Sl2	2a
1	3965	CR1 clusters	0.721	2821	121	423	F	A	AA	Norm	McCa/McCa	Sl2/Sl2	2a
1	3966	CR1 clusters	1.15	2821	121	423	F	A	AA	Norm	McCa/McCa	Sl2/Sl2	2a
1	3973	CR1 clusters	0.45	2824	121	423	F	A	AA	Norm	McCa/McCa	Sl2/Sl2	2a
1	3974	CR1 clusters	2.49	2824	121	423	F	A	AA	Norm	McCa/McCa	Sl2/Sl2	2a
1	3993	CR1 clusters	0.162	2814	121	423	F	A	AA	Norm	McCa/McCa	Sl2/Sl2	2a
1	3994	CR1 clusters	0.0901	2814	121	423	F	A	AA	Norm	McCa/McCa	Sl2/Sl2	2a
1	3995	CR1 clusters	0.0721	2816	121	423	F	A	AA	Norm	McCa/McCa	Sl2/Sl2	2a
1	3996	CR1 clusters	1.08	2803	121	423	F	A	AA	Norm	McCa/McCa	Sl2/Sl2	2a
1	4005	CR1 clusters	0.0721	2790	121	423	F	A	AA	Norm	McCa/McCa	Sl2/Sl2	2a
1	4006	CR1 clusters	0.342	2790	121	423	F	A	AA	Norm	McCa/McCa	Sl2/Sl2	2a
1	71	CR1 clusters	0.126	10	121	423	F	A	AA	Norm	McCa/McCa	Sl2/Sl2	2a
1	4010	CR1 clusters	2.65	2811	121	423	F	A	AA	Norm	McCa/McCa	Sl2/Sl2	2a
1	4016	CR1 clusters	0.0721	2821	121	423	F	A	AA	Norm	McCa/McCa	Sl2/Sl2	2a
1	4022	CR1 clusters	3.76	2824	121	423	F	A	AA	Norm	McCa/McCa	Sl2/Sl2	2a
1	4028	CR1 clusters	0.108	2803	121	423	F	A	AA	Norm	McCa/McCa	Sl2/Sl2	2a
1	4029	CR1 clusters	3.46	2803	121	423	F	A	AA	Norm	McCa/McCa	Sl2/Sl2	2a
1	407	CR1 clusters	0.108	6	121	423	F	A	AA	Norm	McCa/McCa	Sl2/Sl2	2a
1	4082	CR1 clusters	1.13	4060	121	423	F	A	AA	Norm	McCa/McCa	Sl2/Sl2	2a
1	4083	CR1 clusters	1.15	4058	121	423	F	A	AA	Norm	McCa/McCa	Sl2/Sl2	2a
1	4084	CR1 clusters	0.468	4058	121	423	F	A	AA	Norm	McCa/McCa	Sl2/Sl2	2a
1	4085	CR1 clusters	0.865	4064	121	423	F	A	AA	Norm	McCa/McCa	Sl2/Sl2	2a
1	4093	CR1 clusters	1.26	4046	121	423	F	A	AA	Norm	McCa/McCa	Sl2/Sl2	2a
1	4094	CR1 clusters	1.33	4047	121	423	F	A	AA	Norm	McCa/McCa	Sl2/Sl2	2a
1	4096	CR1 clusters	0.504	4047	121	423	F	A	AA	Norm	McCa/McCa	Sl2/Sl2	2a
1	409	CR1 clusters	0.216	6	121	423	F	A	AA	Norm	McCa/McCa	Sl2/Sl2	2a
1	4097	CR1 clusters	0.883	4047	121	423	F	A	AA	Norm	McCa/McCa	Sl2/Sl2	2a
1	4098	CR1 clusters	0.991	4046	121	423	F	A	AA	Norm	McCa/McCa	Sl2/Sl2	2a
1	410	CR1 clusters	0.126	6	121	423	F	A	AA	Norm	McCa/McCa	Sl2/Sl2	2a
1	4108	CR1 clusters	0.45	4043	121	423	F	A	AA	Norm	McCa/McCa	Sl2/Sl2	2a
1	4109	CR1 clusters	0.432	4043	121	423	F	A	AA	Norm	McCa/McCa	Sl2/Sl2	2a
1	4110	CR1 clusters	0.522	4074	121	423	F	A	AA	Norm	McCa/McCa	Sl2/Sl2	2a
1	4116	CR1 clusters	0.739	4041	121	423	F	A	AA	Norm	McCa/McCa	Sl2/Sl2	2a
1	4117	CR1 clusters	2.14	4074	121	423	F	A	AA	Norm	McCa/McCa	Sl2/Sl2	2a
1	4118	CR1 clusters	0.234	4074	121	423	F	A	AA	Norm	McCa/McCa	Sl2/Sl2	2a
1	4119	CR1 clusters	0.414	4073	121	423	F	A	AA	Norm	McCa/McCa	Sl2/Sl2	2a
1	4123	CR1 clusters	0.703	4073	121	423	F	A	AA	Norm	McCa/McCa	Sl2/Sl2	2a
1	412	CR1 clusters	0.486	6	121	423	F	A	AA	Norm	McCa/McCa	Sl2/Sl2	2a
1	4129	CR1 clusters	0.27	4071	121	423	F	A	AA	Norm	McCa/McCa	Sl2/Sl2	2a
1	4131	CR1 clusters	0.54	4072	121	423	F	A	AA	Norm	McCa/McCa	Sl2/Sl2	2a
1	4134	CR1 clusters	2.07	4052	121	423	F	A	AA	Norm	McCa/McCa	Sl2/Sl2	2a
1	72	CR1 clusters	0.144	10	121	423	F	A	AA	Norm	McCa/McCa	Sl2/Sl2	2a
1	414	CR1 clusters	0.108	7	121	423	F	A	AA	Norm	McCa/McCa	Sl2/Sl2	2a
1	4149	CR1 clusters	0.216	4053	121	423	F	A	AA	Norm	McCa/McCa	Sl2/Sl2	2a
1	4150	CR1 clusters	0.0721	4053	121	423	F	A	AA	Norm	McCa/McCa	Sl2/Sl2	2a
1	4156	CR1 clusters	1.35	4065	121	423	F	A	AA	Norm	McCa/McCa	Sl2/Sl2	2a
1	415	CR1 clusters	0.0901	7	121	423	F	A	AA	Norm	McCa/McCa	Sl2/Sl2	2a
1	4161	CR1 clusters	0.973	4068	121	423	F	A	AA	Norm	McCa/McCa	Sl2/Sl2	2a
1	4162	CR1 clusters	1.21	4055	121	423	F	A	AA	Norm	McCa/McCa	Sl2/Sl2	2a
1	4163	CR1 clusters	0.865	4055	121	423	F	A	AA	Norm	McCa/McCa	Sl2/Sl2	2a
1	4164	CR1 clusters	0.775	4079	121	423	F	A	AA	Norm	McCa/McCa	Sl2/Sl2	2a
1	4165	CR1 clusters	0.991	4067	121	423	F	A	AA	Norm	McCa/McCa	Sl2/Sl2	2a
1	4167	CR1 clusters	0.486	4055	121	423	F	A	AA	Norm	McCa/McCa	Sl2/Sl2	2a
1	4168	CR1 clusters	0.468	4079	121	423	F	A	AA	Norm	McCa/McCa	Sl2/Sl2	2a
1	4169	CR1 clusters	0.432	4079	121	423	F	A	AA	Norm	McCa/McCa	Sl2/Sl2	2a
1	4170	CR1 clusters	0.847	4079	121	423	F	A	AA	Norm	McCa/McCa	Sl2/Sl2	2a
1	4172	CR1 clusters	0.0901	4067	121	423	F	A	AA	Norm	McCa/McCa	Sl2/Sl2	2a
1	4175	CR1 clusters	0.0721	4077	121	423	F	A	AA	Norm	McCa/McCa	Sl2/Sl2	2a
1	417	CR1 clusters	0.126	12	121	423	F	A	AA	Norm	McCa/McCa	Sl2/Sl2	2a
1	4179	CR1 clusters	0.198	4077	121	423	F	A	AA	Norm	McCa/McCa	Sl2/Sl2	2a
1	418	CR1 clusters	0.288	9	121	423	F	A	AA	Norm	McCa/McCa	Sl2/Sl2	2a
1	4187	CR1 clusters	0.162	4059	121	423	F	A	AA	Norm	McCa/McCa	Sl2/Sl2	2a
1	4190	CR1 clusters	0.775	4063	121	423	F	A	AA	Norm	McCa/McCa	Sl2/Sl2	2a
1	4191	CR1 clusters	0.468	4063	121	423	F	A	AA	Norm	McCa/McCa	Sl2/Sl2	2a
1	4192	CR1 clusters	1.08	4078	121	423	F	A	AA	Norm	McCa/McCa	Sl2/Sl2	2a
1	4193	CR1 clusters	0.919	4062	121	423	F	A	AA	Norm	McCa/McCa	Sl2/Sl2	2a
1	4194	CR1 clusters	0.144	4078	121	423	F	A	AA	Norm	McCa/McCa	Sl2/Sl2	2a
1	4195	CR1 clusters	1.42	4078	121	423	F	A	AA	Norm	McCa/McCa	Sl2/Sl2	2a
1	419	CR1 clusters	0.973	9	121	423	F	A	AA	Norm	McCa/McCa	Sl2/Sl2	2a
1	4202	CR1 clusters	0.0901	4064	121	423	F	A	AA	Norm	McCa/McCa	Sl2/Sl2	2a
1	4203	CR1 clusters	0.0721	4064	121	423	F	A	AA	Norm	McCa/McCa	Sl2/Sl2	2a
1	4204	CR1 clusters	0.0721	4064	121	423	F	A	AA	Norm	McCa/McCa	Sl2/Sl2	2a
1	4212	CR1 clusters	0.216	4064	121	423	F	A	AA	Norm	McCa/McCa	Sl2/Sl2	2a
1	4213	CR1 clusters	0.666	4064	121	423	F	A	AA	Norm	McCa/McCa	Sl2/Sl2	2a
1	4214	CR1 clusters	0.396	4064	121	423	F	A	AA	Norm	McCa/McCa	Sl2/Sl2	2a
1	73	CR1 clusters	0.432	10	121	423	F	A	AA	Norm	McCa/McCa	Sl2/Sl2	2a
1	425	CR1 clusters	0.252	12	121	423	F	A	AA	Norm	McCa/McCa	Sl2/Sl2	2a
1	4269	CR1 clusters	0.432	4051	121	423	F	A	AA	Norm	McCa/McCa	Sl2/Sl2	2a
1	428	CR1 clusters	0.576	9	121	423	F	A	AA	Norm	McCa/McCa	Sl2/Sl2	2a
1	429	CR1 clusters	0.0721	15	121	423	F	A	AA	Norm	McCa/McCa	Sl2/Sl2	2a
1	431	CR1 clusters	0.0901	13	121	423	F	A	AA	Norm	McCa/McCa	Sl2/Sl2	2a
1	4328	CR1 clusters	0.991	4049	121	423	F	A	AA	Norm	McCa/McCa	Sl2/Sl2	2a
1	4335	CR1 clusters	0.0901	4046	121	423	F	A	AA	Norm	McCa/McCa	Sl2/Sl2	2a
1	4336	CR1 clusters	0.252	4046	121	423	F	A	AA	Norm	McCa/McCa	Sl2/Sl2	2a
1	433	CR1 clusters	0.126	14	121	423	F	A	AA	Norm	McCa/McCa	Sl2/Sl2	2a
1	4340	CR1 clusters	0.288	4046	121	423	F	A	AA	Norm	McCa/McCa	Sl2/Sl2	2a
1	4341	CR1 clusters	1.24	4046	121	423	F	A	AA	Norm	McCa/McCa	Sl2/Sl2	2a
1	4342	CR1 clusters	0.252	4046	121	423	F	A	AA	Norm	McCa/McCa	Sl2/Sl2	2a
1	4346	CR1 clusters	2.05	4046	121	423	F	A	AA	Norm	McCa/McCa	Sl2/Sl2	2a
1	74	CR1 clusters	0.63	10	121	423	F	A	AA	Norm	McCa/McCa	Sl2/Sl2	2a
1	434	CR1 clusters	0.432	16	121	423	F	A	AA	Norm	McCa/McCa	Sl2/Sl2	2a
1	4352	CR1 clusters	0.648	4047	121	423	F	A	AA	Norm	McCa/McCa	Sl2/Sl2	2a
1	4354	CR1 clusters	0.0721	4040	121	423	F	A	AA	Norm	McCa/McCa	Sl2/Sl2	2a
1	4364	CR1 clusters	0.108	4045	121	423	F	A	AA	Norm	McCa/McCa	Sl2/Sl2	2a
1	4365	CR1 clusters	0.216	4045	121	423	F	A	AA	Norm	McCa/McCa	Sl2/Sl2	2a
1	4376	CR1 clusters	0.0721	4045	121	423	F	A	AA	Norm	McCa/McCa	Sl2/Sl2	2a
1	437	CR1 clusters	0.522	16	121	423	F	A	AA	Norm	McCa/McCa	Sl2/Sl2	2a
1	4390	CR1 clusters	0.108	4043	121	423	F	A	AA	Norm	McCa/McCa	Sl2/Sl2	2a
1	4391	CR1 clusters	0.108	4043	121	423	F	A	AA	Norm	McCa/McCa	Sl2/Sl2	2a
1	4392	CR1 clusters	0.0721	4043	121	423	F	A	AA	Norm	McCa/McCa	Sl2/Sl2	2a
1	439	CR1 clusters	0.0901	8	121	423	F	A	AA	Norm	McCa/McCa	Sl2/Sl2	2a
1	4410	CR1 clusters	0.306	4043	121	423	F	A	AA	Norm	McCa/McCa	Sl2/Sl2	2a
1	4411	CR1 clusters	0.54	4043	121	423	F	A	AA	Norm	McCa/McCa	Sl2/Sl2	2a
1	4422	CR1 clusters	0.18	4044	121	423	F	A	AA	Norm	McCa/McCa	Sl2/Sl2	2a
1	4431	CR1 clusters	0.0721	4041	121	423	F	A	AA	Norm	McCa/McCa	Sl2/Sl2	2a
1	4432	CR1 clusters	0.126	4042	121	423	F	A	AA	Norm	McCa/McCa	Sl2/Sl2	2a
1	4433	CR1 clusters	0.45	4041	121	423	F	A	AA	Norm	McCa/McCa	Sl2/Sl2	2a
1	4434	CR1 clusters	0.108	4041	121	423	F	A	AA	Norm	McCa/McCa	Sl2/Sl2	2a
1	4435	CR1 clusters	0.522	4042	121	423	F	A	AA	Norm	McCa/McCa	Sl2/Sl2	2a
1	4444	CR1 clusters	0.342	4074	121	423	F	A	AA	Norm	McCa/McCa	Sl2/Sl2	2a
1	4445	CR1 clusters	0.378	4074	121	423	F	A	AA	Norm	McCa/McCa	Sl2/Sl2	2a
1	4446	CR1 clusters	0.0721	4074	121	423	F	A	AA	Norm	McCa/McCa	Sl2/Sl2	2a
1	75	CR1 clusters	0.811	10	121	423	F	A	AA	Norm	McCa/McCa	Sl2/Sl2	2a
1	444	CR1 clusters	0.126	16	121	423	F	A	AA	Norm	McCa/McCa	Sl2/Sl2	2a
1	4453	CR1 clusters	0.162	4074	121	423	F	A	AA	Norm	McCa/McCa	Sl2/Sl2	2a
1	4454	CR1 clusters	0.252	4074	121	423	F	A	AA	Norm	McCa/McCa	Sl2/Sl2	2a
1	4455	CR1 clusters	0.504	4042	121	423	F	A	AA	Norm	McCa/McCa	Sl2/Sl2	2a
1	4456	CR1 clusters	0.216	4074	121	423	F	A	AA	Norm	McCa/McCa	Sl2/Sl2	2a
1	4457	CR1 clusters	0.252	4042	121	423	F	A	AA	Norm	McCa/McCa	Sl2/Sl2	2a
1	4458	CR1 clusters	0.0901	4042	121	423	F	A	AA	Norm	McCa/McCa	Sl2/Sl2	2a
1	4463	CR1 clusters	0.234	4073	121	423	F	A	AA	Norm	McCa/McCa	Sl2/Sl2	2a
1	4466	CR1 clusters	0.216	4074	121	423	F	A	AA	Norm	McCa/McCa	Sl2/Sl2	2a
1	4468	CR1 clusters	0.486	4042	121	423	F	A	AA	Norm	McCa/McCa	Sl2/Sl2	2a
1	4469	CR1 clusters	0.144	4042	121	423	F	A	AA	Norm	McCa/McCa	Sl2/Sl2	2a
1	4472	CR1 clusters	0.0901	4042	121	423	F	A	AA	Norm	McCa/McCa	Sl2/Sl2	2a
1	4474	CR1 clusters	0.144	4073	121	423	F	A	AA	Norm	McCa/McCa	Sl2/Sl2	2a
1	4482	CR1 clusters	0.27	4075	121	423	F	A	AA	Norm	McCa/McCa	Sl2/Sl2	2a
1	4483	CR1 clusters	0.0721	4075	121	423	F	A	AA	Norm	McCa/McCa	Sl2/Sl2	2a
1	4492	CR1 clusters	0.919	4072	121	423	F	A	AA	Norm	McCa/McCa	Sl2/Sl2	2a
1	4499	CR1 clusters	0.414	4072	121	423	F	A	AA	Norm	McCa/McCa	Sl2/Sl2	2a
1	4501	CR1 clusters	0.0721	4052	121	423	F	A	AA	Norm	McCa/McCa	Sl2/Sl2	2a
1	4502	CR1 clusters	0.378	4052	121	423	F	A	AA	Norm	McCa/McCa	Sl2/Sl2	2a
1	4503	CR1 clusters	0.162	4072	121	423	F	A	AA	Norm	McCa/McCa	Sl2/Sl2	2a
1	4508	CR1 clusters	0.144	4072	121	423	F	A	AA	Norm	McCa/McCa	Sl2/Sl2	2a
1	4510	CR1 clusters	0.198	4072	121	423	F	A	AA	Norm	McCa/McCa	Sl2/Sl2	2a
1	4511	CR1 clusters	1.28	4072	121	423	F	A	AA	Norm	McCa/McCa	Sl2/Sl2	2a
1	451	CR1 clusters	0.126	33	121	423	F	A	AA	Norm	McCa/McCa	Sl2/Sl2	2a
1	4517	CR1 clusters	0.198	4072	121	423	F	A	AA	Norm	McCa/McCa	Sl2/Sl2	2a
1	4520	CR1 clusters	0.234	4052	121	423	F	A	AA	Norm	McCa/McCa	Sl2/Sl2	2a
1	452	CR1 clusters	4.81	17	121	423	F	A	AA	Norm	McCa/McCa	Sl2/Sl2	2a
1	453	CR1 clusters	1.39	17	121	423	F	A	AA	Norm	McCa/McCa	Sl2/Sl2	2a
1	4540	CR1 clusters	0.126	4053	121	423	F	A	AA	Norm	McCa/McCa	Sl2/Sl2	2a
1	4544	CR1 clusters	0.126	4053	121	423	F	A	AA	Norm	McCa/McCa	Sl2/Sl2	2a
1	4545	CR1 clusters	0.144	4053	121	423	F	A	AA	Norm	McCa/McCa	Sl2/Sl2	2a
1	76	CR1 clusters	0.793	1	121	423	F	A	AA	Norm	McCa/McCa	Sl2/Sl2	2a
1	454	CR1 clusters	0.0721	33	121	423	F	A	AA	Norm	McCa/McCa	Sl2/Sl2	2a
1	4547	CR1 clusters	0.54	4065	121	423	F	A	AA	Norm	McCa/McCa	Sl2/Sl2	2a
1	4548	CR1 clusters	0.342	4065	121	423	F	A	AA	Norm	McCa/McCa	Sl2/Sl2	2a
1	4551	CR1 clusters	0.27	4066	121	423	F	A	AA	Norm	McCa/McCa	Sl2/Sl2	2a
1	4552	CR1 clusters	0.18	4066	121	423	F	A	AA	Norm	McCa/McCa	Sl2/Sl2	2a
1	4555	CR1 clusters	0.0721	4070	121	423	F	A	AA	Norm	McCa/McCa	Sl2/Sl2	2a
1	4556	CR1 clusters	0.126	4070	121	423	F	A	AA	Norm	McCa/McCa	Sl2/Sl2	2a
1	455	CR1 clusters	0.162	18	121	423	F	A	AA	Norm	McCa/McCa	Sl2/Sl2	2a
1	4557	CR1 clusters	0.0901	4070	121	423	F	A	AA	Norm	McCa/McCa	Sl2/Sl2	2a
1	4561	CR1 clusters	0.198	4065	121	423	F	A	AA	Norm	McCa/McCa	Sl2/Sl2	2a
1	4562	CR1 clusters	0.0901	4065	121	423	F	A	AA	Norm	McCa/McCa	Sl2/Sl2	2a
1	4564	CR1 clusters	0.0721	4066	121	423	F	A	AA	Norm	McCa/McCa	Sl2/Sl2	2a
1	4566	CR1 clusters	0.162	4067	121	423	F	A	AA	Norm	McCa/McCa	Sl2/Sl2	2a
1	456	CR1 clusters	0.36	18	121	423	F	A	AA	Norm	McCa/McCa	Sl2/Sl2	2a
1	4567	CR1 clusters	0.162	4067	121	423	F	A	AA	Norm	McCa/McCa	Sl2/Sl2	2a
1	4568	CR1 clusters	0.216	4067	121	423	F	A	AA	Norm	McCa/McCa	Sl2/Sl2	2a
1	4570	CR1 clusters	0.162	4065	121	423	F	A	AA	Norm	McCa/McCa	Sl2/Sl2	2a
1	4571	CR1 clusters	0.757	4067	121	423	F	A	AA	Norm	McCa/McCa	Sl2/Sl2	2a
1	4572	CR1 clusters	0.306	4067	121	423	F	A	AA	Norm	McCa/McCa	Sl2/Sl2	2a
1	4573	CR1 clusters	0.108	4067	121	423	F	A	AA	Norm	McCa/McCa	Sl2/Sl2	2a
1	4574	CR1 clusters	0.414	4067	121	423	F	A	AA	Norm	McCa/McCa	Sl2/Sl2	2a
1	4575	CR1 clusters	0.0901	4070	121	423	F	A	AA	Norm	McCa/McCa	Sl2/Sl2	2a
1	4576	CR1 clusters	0.0901	4068	121	423	F	A	AA	Norm	McCa/McCa	Sl2/Sl2	2a
1	457	CR1 clusters	0.0901	18	121	423	F	A	AA	Norm	McCa/McCa	Sl2/Sl2	2a
1	4577	CR1 clusters	0.144	4068	121	423	F	A	AA	Norm	McCa/McCa	Sl2/Sl2	2a
1	4578	CR1 clusters	0.0901	4065	121	423	F	A	AA	Norm	McCa/McCa	Sl2/Sl2	2a
1	4579	CR1 clusters	1.06	4069	121	423	F	A	AA	Norm	McCa/McCa	Sl2/Sl2	2a
1	4581	CR1 clusters	0.486	4069	121	423	F	A	AA	Norm	McCa/McCa	Sl2/Sl2	2a
1	4582	CR1 clusters	0.576	4068	121	423	F	A	AA	Norm	McCa/McCa	Sl2/Sl2	2a
1	4583	CR1 clusters	0.36	4068	121	423	F	A	AA	Norm	McCa/McCa	Sl2/Sl2	2a
1	4586	CR1 clusters	0.324	4055	121	423	F	A	AA	Norm	McCa/McCa	Sl2/Sl2	2a
1	458	CR1 clusters	0.0721	26	121	423	F	A	AA	Norm	McCa/McCa	Sl2/Sl2	2a
1	4587	CR1 clusters	0.288	4055	121	423	F	A	AA	Norm	McCa/McCa	Sl2/Sl2	2a
1	4588	CR1 clusters	0.162	4056	121	423	F	A	AA	Norm	McCa/McCa	Sl2/Sl2	2a
1	4589	CR1 clusters	0.144	4069	121	423	F	A	AA	Norm	McCa/McCa	Sl2/Sl2	2a
1	4590	CR1 clusters	0.0901	4068	121	423	F	A	AA	Norm	McCa/McCa	Sl2/Sl2	2a
1	4591	CR1 clusters	0.144	4068	121	423	F	A	AA	Norm	McCa/McCa	Sl2/Sl2	2a
1	4592	CR1 clusters	0.198	4067	121	423	F	A	AA	Norm	McCa/McCa	Sl2/Sl2	2a
1	4593	CR1 clusters	0.0721	4067	121	423	F	A	AA	Norm	McCa/McCa	Sl2/Sl2	2a
1	4594	CR1 clusters	0.144	4067	121	423	F	A	AA	Norm	McCa/McCa	Sl2/Sl2	2a
1	4595	CR1 clusters	0.288	4079	121	423	F	A	AA	Norm	McCa/McCa	Sl2/Sl2	2a
1	4596	CR1 clusters	0.342	4079	121	423	F	A	AA	Norm	McCa/McCa	Sl2/Sl2	2a
1	459	CR1 clusters	0.0721	26	121	423	F	A	AA	Norm	McCa/McCa	Sl2/Sl2	2a
1	4597	CR1 clusters	1.48	4079	121	423	F	A	AA	Norm	McCa/McCa	Sl2/Sl2	2a
1	4598	CR1 clusters	0.216	4079	121	423	F	A	AA	Norm	McCa/McCa	Sl2/Sl2	2a
1	4599	CR1 clusters	0.234	4056	121	423	F	A	AA	Norm	McCa/McCa	Sl2/Sl2	2a
1	4600	CR1 clusters	0.324	4069	121	423	F	A	AA	Norm	McCa/McCa	Sl2/Sl2	2a
1	4606	CR1 clusters	0.288	4057	121	423	F	A	AA	Norm	McCa/McCa	Sl2/Sl2	2a
1	460	CR1 clusters	0.198	26	121	423	F	A	AA	Norm	McCa/McCa	Sl2/Sl2	2a
1	4607	CR1 clusters	0.703	4060	121	423	F	A	AA	Norm	McCa/McCa	Sl2/Sl2	2a
1	4608	CR1 clusters	0.0721	4077	121	423	F	A	AA	Norm	McCa/McCa	Sl2/Sl2	2a
1	4609	CR1 clusters	0.0901	4060	121	423	F	A	AA	Norm	McCa/McCa	Sl2/Sl2	2a
1	4610	CR1 clusters	0.234	4077	121	423	F	A	AA	Norm	McCa/McCa	Sl2/Sl2	2a
1	4611	CR1 clusters	0.0901	4060	121	423	F	A	AA	Norm	McCa/McCa	Sl2/Sl2	2a
1	4612	CR1 clusters	0.198	4060	121	423	F	A	AA	Norm	McCa/McCa	Sl2/Sl2	2a
1	4613	CR1 clusters	0.342	4057	121	423	F	A	AA	Norm	McCa/McCa	Sl2/Sl2	2a
1	461	CR1 clusters	1.17	18	121	423	F	A	AA	Norm	McCa/McCa	Sl2/Sl2	2a
1	4618	CR1 clusters	0.396	4060	121	423	F	A	AA	Norm	McCa/McCa	Sl2/Sl2	2a
1	4619	CR1 clusters	0.18	4077	121	423	F	A	AA	Norm	McCa/McCa	Sl2/Sl2	2a
1	4620	CR1 clusters	0.252	4077	121	423	F	A	AA	Norm	McCa/McCa	Sl2/Sl2	2a
1	4621	CR1 clusters	0.666	4060	121	423	F	A	AA	Norm	McCa/McCa	Sl2/Sl2	2a
1	462	CR1 clusters	0.432	18	121	423	F	A	AA	Norm	McCa/McCa	Sl2/Sl2	2a
1	4630	CR1 clusters	0.144	4058	121	423	F	A	AA	Norm	McCa/McCa	Sl2/Sl2	2a
1	4631	CR1 clusters	0.216	4058	121	423	F	A	AA	Norm	McCa/McCa	Sl2/Sl2	2a
1	4635	CR1 clusters	0.0721	4061	121	423	F	A	AA	Norm	McCa/McCa	Sl2/Sl2	2a
1	463	CR1 clusters	0.0721	25	121	423	F	A	AA	Norm	McCa/McCa	Sl2/Sl2	2a
1	4637	CR1 clusters	0.126	4058	121	423	F	A	AA	Norm	McCa/McCa	Sl2/Sl2	2a
1	4639	CR1 clusters	0.847	4062	121	423	F	A	AA	Norm	McCa/McCa	Sl2/Sl2	2a
1	77	CR1 clusters	0.0721	1	121	423	F	A	AA	Norm	McCa/McCa	Sl2/Sl2	2a
1	4648	CR1 clusters	0.126	4061	121	423	F	A	AA	Norm	McCa/McCa	Sl2/Sl2	2a
1	4653	CR1 clusters	0.162	4058	121	423	F	A	AA	Norm	McCa/McCa	Sl2/Sl2	2a
1	4654	CR1 clusters	0.0901	4058	121	423	F	A	AA	Norm	McCa/McCa	Sl2/Sl2	2a
1	4656	CR1 clusters	0.108	4062	121	423	F	A	AA	Norm	McCa/McCa	Sl2/Sl2	2a
1	4657	CR1 clusters	0.216	4063	121	423	F	A	AA	Norm	McCa/McCa	Sl2/Sl2	2a
1	4658	CR1 clusters	0.0901	4063	121	423	F	A	AA	Norm	McCa/McCa	Sl2/Sl2	2a
1	4659	CR1 clusters	0.108	4063	121	423	F	A	AA	Norm	McCa/McCa	Sl2/Sl2	2a
1	4661	CR1 clusters	0.27	4062	121	423	F	A	AA	Norm	McCa/McCa	Sl2/Sl2	2a
1	4665	CR1 clusters	0.612	4063	121	423	F	A	AA	Norm	McCa/McCa	Sl2/Sl2	2a
1	4666	CR1 clusters	0.522	4063	121	423	F	A	AA	Norm	McCa/McCa	Sl2/Sl2	2a
1	4667	CR1 clusters	0.396	4063	121	423	F	A	AA	Norm	McCa/McCa	Sl2/Sl2	2a
1	4671	CR1 clusters	0.27	4078	121	423	F	A	AA	Norm	McCa/McCa	Sl2/Sl2	2a
1	4682	CR1 clusters	0.0721	4064	121	423	F	A	AA	Norm	McCa/McCa	Sl2/Sl2	2a
1	4683	CR1 clusters	0.558	4078	121	423	F	A	AA	Norm	McCa/McCa	Sl2/Sl2	2a
1	468	CR1 clusters	0.0901	25	121	423	F	A	AA	Norm	McCa/McCa	Sl2/Sl2	2a
1	4689	CR1 clusters	0.126	4064	121	423	F	A	AA	Norm	McCa/McCa	Sl2/Sl2	2a
1	4690	CR1 clusters	0.0721	4064	121	423	F	A	AA	Norm	McCa/McCa	Sl2/Sl2	2a
1	469	CR1 clusters	0.0721	25	121	423	F	A	AA	Norm	McCa/McCa	Sl2/Sl2	2a
1	470	CR1 clusters	1.46	26	121	423	F	A	AA	Norm	McCa/McCa	Sl2/Sl2	2a
1	471	CR1 clusters	0.468	26	121	423	F	A	AA	Norm	McCa/McCa	Sl2/Sl2	2a
1	472	CR1 clusters	0.45	26	121	423	F	A	AA	Norm	McCa/McCa	Sl2/Sl2	2a
1	473	CR1 clusters	0.432	25	121	423	F	A	AA	Norm	McCa/McCa	Sl2/Sl2	2a
1	78	CR1 clusters	0.18	1	121	423	F	A	AA	Norm	McCa/McCa	Sl2/Sl2	2a
1	475	CR1 clusters	0.0901	26	121	423	F	A	AA	Norm	McCa/McCa	Sl2/Sl2	2a
1	476	CR1 clusters	0.306	26	121	423	F	A	AA	Norm	McCa/McCa	Sl2/Sl2	2a
1	477	CR1 clusters	0.108	25	121	423	F	A	AA	Norm	McCa/McCa	Sl2/Sl2	2a
1	478	CR1 clusters	1.06	26	121	423	F	A	AA	Norm	McCa/McCa	Sl2/Sl2	2a
1	479	CR1 clusters	0.685	26	121	423	F	A	AA	Norm	McCa/McCa	Sl2/Sl2	2a
1	480	CR1 clusters	0.126	25	121	423	F	A	AA	Norm	McCa/McCa	Sl2/Sl2	2a
1	4844	CR1 clusters	0.0901	4050	121	423	F	A	AA	Norm	McCa/McCa	Sl2/Sl2	2a
1	79	CR1 clusters	0.144	1	121	423	F	A	AA	Norm	McCa/McCa	Sl2/Sl2	2a
1	4847	CR1 clusters	0.162	4050	121	423	F	A	AA	Norm	McCa/McCa	Sl2/Sl2	2a
1	4862	CR1 clusters	2.4	4049	121	423	F	A	AA	Norm	McCa/McCa	Sl2/Sl2	2a
1	4867	CR1 clusters	1.1	4049	121	423	F	A	AA	Norm	McCa/McCa	Sl2/Sl2	2a
1	4868	CR1 clusters	1.31	4049	121	423	F	A	AA	Norm	McCa/McCa	Sl2/Sl2	2a
1	4869	CR1 clusters	0.162	4046	121	423	F	A	AA	Norm	McCa/McCa	Sl2/Sl2	2a
1	4870	CR1 clusters	0.0901	4046	121	423	F	A	AA	Norm	McCa/McCa	Sl2/Sl2	2a
1	4871	CR1 clusters	1.77	4049	121	423	F	A	AA	Norm	McCa/McCa	Sl2/Sl2	2a
1	4872	CR1 clusters	2.09	4049	121	423	F	A	AA	Norm	McCa/McCa	Sl2/Sl2	2a
1	4874	CR1 clusters	0.144	4047	121	423	F	A	AA	Norm	McCa/McCa	Sl2/Sl2	2a
1	4875	CR1 clusters	1.01	4046	121	423	F	A	AA	Norm	McCa/McCa	Sl2/Sl2	2a
1	4877	CR1 clusters	0.757	4046	121	423	F	A	AA	Norm	McCa/McCa	Sl2/Sl2	2a
1	4878	CR1 clusters	0.0901	4048	121	423	F	A	AA	Norm	McCa/McCa	Sl2/Sl2	2a
1	4902	CR1 clusters	0.108	4043	121	423	F	A	AA	Norm	McCa/McCa	Sl2/Sl2	2a
1	4905	CR1 clusters	0.162	4043	121	423	F	A	AA	Norm	McCa/McCa	Sl2/Sl2	2a
1	4913	CR1 clusters	0.955	4074	121	423	F	A	AA	Norm	McCa/McCa	Sl2/Sl2	2a
1	4914	CR1 clusters	0.0721	4074	121	423	F	A	AA	Norm	McCa/McCa	Sl2/Sl2	2a
1	4916	CR1 clusters	0.108	4041	121	423	F	A	AA	Norm	McCa/McCa	Sl2/Sl2	2a
1	4918	CR1 clusters	0.666	4041	121	423	F	A	AA	Norm	McCa/McCa	Sl2/Sl2	2a
1	492	CR1 clusters	0.54	19	121	423	F	A	AA	Norm	McCa/McCa	Sl2/Sl2	2a
1	4928	CR1 clusters	0.0721	4073	121	423	F	A	AA	Norm	McCa/McCa	Sl2/Sl2	2a
1	4930	CR1 clusters	0.486	4074	121	423	F	A	AA	Norm	McCa/McCa	Sl2/Sl2	2a
1	4931	CR1 clusters	0.108	4074	121	423	F	A	AA	Norm	McCa/McCa	Sl2/Sl2	2a
1	4937	CR1 clusters	0.0901	4042	121	423	F	A	AA	Norm	McCa/McCa	Sl2/Sl2	2a
1	4946	CR1 clusters	0.126	4075	121	423	F	A	AA	Norm	McCa/McCa	Sl2/Sl2	2a
1	80	CR1 clusters	0.306	1	121	423	F	A	AA	Norm	McCa/McCa	Sl2/Sl2	2a
1	4949	CR1 clusters	0.396	4071	121	423	F	A	AA	Norm	McCa/McCa	Sl2/Sl2	2a
1	4950	CR1 clusters	0.486	4052	121	423	F	A	AA	Norm	McCa/McCa	Sl2/Sl2	2a
1	4953	CR1 clusters	0.0721	4072	121	423	F	A	AA	Norm	McCa/McCa	Sl2/Sl2	2a
1	4964	CR1 clusters	0.0901	4053	121	423	F	A	AA	Norm	McCa/McCa	Sl2/Sl2	2a
1	4967	CR1 clusters	0.0721	4053	121	423	F	A	AA	Norm	McCa/McCa	Sl2/Sl2	2a
1	4972	CR1 clusters	0.666	4065	121	423	F	A	AA	Norm	McCa/McCa	Sl2/Sl2	2a
1	4975	CR1 clusters	0.576	4066	121	423	F	A	AA	Norm	McCa/McCa	Sl2/Sl2	2a
1	4977	CR1 clusters	0.288	4079	121	423	F	A	AA	Norm	McCa/McCa	Sl2/Sl2	2a
1	4978	CR1 clusters	1.89	4079	121	423	F	A	AA	Norm	McCa/McCa	Sl2/Sl2	2a
1	4980	CR1 clusters	0.973	4079	121	423	F	A	AA	Norm	McCa/McCa	Sl2/Sl2	2a
1	4982	CR1 clusters	0.45	4079	121	423	F	A	AA	Norm	McCa/McCa	Sl2/Sl2	2a
1	4984	CR1 clusters	0.594	4068	121	423	F	A	AA	Norm	McCa/McCa	Sl2/Sl2	2a
1	4985	CR1 clusters	0.594	4068	121	423	F	A	AA	Norm	McCa/McCa	Sl2/Sl2	2a
1	4987	CR1 clusters	0.0721	4056	121	423	F	A	AA	Norm	McCa/McCa	Sl2/Sl2	2a
1	4988	CR1 clusters	0.234	4057	121	423	F	A	AA	Norm	McCa/McCa	Sl2/Sl2	2a
1	4991	CR1 clusters	0.0721	4060	121	423	F	A	AA	Norm	McCa/McCa	Sl2/Sl2	2a
1	4992	CR1 clusters	0.0721	4060	121	423	F	A	AA	Norm	McCa/McCa	Sl2/Sl2	2a
1	4994	CR1 clusters	0.18	4057	121	423	F	A	AA	Norm	McCa/McCa	Sl2/Sl2	2a
1	4995	CR1 clusters	0.198	4057	121	423	F	A	AA	Norm	McCa/McCa	Sl2/Sl2	2a
1	4996	CR1 clusters	0.775	4077	121	423	F	A	AA	Norm	McCa/McCa	Sl2/Sl2	2a
1	4997	CR1 clusters	0.685	4060	121	423	F	A	AA	Norm	McCa/McCa	Sl2/Sl2	2a
1	5000	CR1 clusters	0.342	4057	121	423	F	A	AA	Norm	McCa/McCa	Sl2/Sl2	2a
1	5009	CR1 clusters	0.0721	4058	121	423	F	A	AA	Norm	McCa/McCa	Sl2/Sl2	2a
1	5010	CR1 clusters	0.991	4058	121	423	F	A	AA	Norm	McCa/McCa	Sl2/Sl2	2a
1	5011	CR1 clusters	1.57	4063	121	423	F	A	AA	Norm	McCa/McCa	Sl2/Sl2	2a
1	5012	CR1 clusters	0.865	4063	121	423	F	A	AA	Norm	McCa/McCa	Sl2/Sl2	2a
1	5013	CR1 clusters	0.955	4062	121	423	F	A	AA	Norm	McCa/McCa	Sl2/Sl2	2a
1	5014	CR1 clusters	0.0901	4063	121	423	F	A	AA	Norm	McCa/McCa	Sl2/Sl2	2a
1	5015	CR1 clusters	0.414	4059	121	423	F	A	AA	Norm	McCa/McCa	Sl2/Sl2	2a
1	501	CR1 clusters	0.0901	19	121	423	F	A	AA	Norm	McCa/McCa	Sl2/Sl2	2a
1	5020	CR1 clusters	0.847	4059	121	423	F	A	AA	Norm	McCa/McCa	Sl2/Sl2	2a
1	5021	CR1 clusters	0.108	4063	121	423	F	A	AA	Norm	McCa/McCa	Sl2/Sl2	2a
1	5022	CR1 clusters	0.0721	4058	121	423	F	A	AA	Norm	McCa/McCa	Sl2/Sl2	2a
1	5025	CR1 clusters	0.0721	4063	121	423	F	A	AA	Norm	McCa/McCa	Sl2/Sl2	2a
1	5026	CR1 clusters	0.306	4059	121	423	F	A	AA	Norm	McCa/McCa	Sl2/Sl2	2a
1	502	CR1 clusters	0.126	19	121	423	F	A	AA	Norm	McCa/McCa	Sl2/Sl2	2a
1	5027	CR1 clusters	0.18	4059	121	423	F	A	AA	Norm	McCa/McCa	Sl2/Sl2	2a
1	5028	CR1 clusters	0.937	4059	121	423	F	A	AA	Norm	McCa/McCa	Sl2/Sl2	2a
1	5029	CR1 clusters	1.93	4059	121	423	F	A	AA	Norm	McCa/McCa	Sl2/Sl2	2a
1	5031	CR1 clusters	0.901	4063	121	423	F	A	AA	Norm	McCa/McCa	Sl2/Sl2	2a
1	5033	CR1 clusters	0.901	4078	121	423	F	A	AA	Norm	McCa/McCa	Sl2/Sl2	2a
1	5035	CR1 clusters	0.0721	4078	121	423	F	A	AA	Norm	McCa/McCa	Sl2/Sl2	2a
1	81	CR1 clusters	0.198	1	121	423	F	A	AA	Norm	McCa/McCa	Sl2/Sl2	2a
1	504	CR1 clusters	0.0721	19	121	423	F	A	AA	Norm	McCa/McCa	Sl2/Sl2	2a
1	505	CR1 clusters	0.0721	19	121	423	F	A	AA	Norm	McCa/McCa	Sl2/Sl2	2a
1	5097	CR1 clusters	0.45	4050	121	423	F	A	AA	Norm	McCa/McCa	Sl2/Sl2	2a
1	5116	CR1 clusters	1.59	4049	121	423	F	A	AA	Norm	McCa/McCa	Sl2/Sl2	2a
1	5117	CR1 clusters	0.0721	4049	121	423	F	A	AA	Norm	McCa/McCa	Sl2/Sl2	2a
1	5123	CR1 clusters	0.0721	4049	121	423	F	A	AA	Norm	McCa/McCa	Sl2/Sl2	2a
1	5127	CR1 clusters	0.666	4049	121	423	F	A	AA	Norm	McCa/McCa	Sl2/Sl2	2a
1	5128	CR1 clusters	0.324	4049	121	423	F	A	AA	Norm	McCa/McCa	Sl2/Sl2	2a
1	5129	CR1 clusters	4.83	4049	121	423	F	A	AA	Norm	McCa/McCa	Sl2/Sl2	2a
1	5130	CR1 clusters	1.31	4046	121	423	F	A	AA	Norm	McCa/McCa	Sl2/Sl2	2a
1	5132	CR1 clusters	0.63	4047	121	423	F	A	AA	Norm	McCa/McCa	Sl2/Sl2	2a
1	5133	CR1 clusters	1.21	4047	121	423	F	A	AA	Norm	McCa/McCa	Sl2/Sl2	2a
1	5134	CR1 clusters	0.0721	4045	121	423	F	A	AA	Norm	McCa/McCa	Sl2/Sl2	2a
1	513	CR1 clusters	0.234	32	121	423	F	A	AA	Norm	McCa/McCa	Sl2/Sl2	2a
1	5139	CR1 clusters	0.126	4045	121	423	F	A	AA	Norm	McCa/McCa	Sl2/Sl2	2a
1	5140	CR1 clusters	0.198	4045	121	423	F	A	AA	Norm	McCa/McCa	Sl2/Sl2	2a
1	82	CR1 clusters	0.18	1	121	423	F	A	AA	Norm	McCa/McCa	Sl2/Sl2	2a
1	5155	CR1 clusters	0.793	4042	121	423	F	A	AA	Norm	McCa/McCa	Sl2/Sl2	2a
1	515	CR1 clusters	0.342	32	121	423	F	A	AA	Norm	McCa/McCa	Sl2/Sl2	2a
1	5161	CR1 clusters	1.37	4042	121	423	F	A	AA	Norm	McCa/McCa	Sl2/Sl2	2a
1	5165	CR1 clusters	0.108	4074	121	423	F	A	AA	Norm	McCa/McCa	Sl2/Sl2	2a
1	5166	CR1 clusters	0.0721	4073	121	423	F	A	AA	Norm	McCa/McCa	Sl2/Sl2	2a
1	5175	CR1 clusters	1.57	4072	121	423	F	A	AA	Norm	McCa/McCa	Sl2/Sl2	2a
1	517	CR1 clusters	0.216	32	121	423	F	A	AA	Norm	McCa/McCa	Sl2/Sl2	2a
1	5185	CR1 clusters	0.0721	4052	121	423	F	A	AA	Norm	McCa/McCa	Sl2/Sl2	2a
1	518	CR1 clusters	0.234	32	121	423	F	A	AA	Norm	McCa/McCa	Sl2/Sl2	2a
1	5189	CR1 clusters	0.0721	4066	121	423	F	A	AA	Norm	McCa/McCa	Sl2/Sl2	2a
1	5194	CR1 clusters	0.919	4055	121	423	F	A	AA	Norm	McCa/McCa	Sl2/Sl2	2a
1	5196	CR1 clusters	0.0721	4055	121	423	F	A	AA	Norm	McCa/McCa	Sl2/Sl2	2a
1	519	CR1 clusters	0.486	30	121	423	F	A	AA	Norm	McCa/McCa	Sl2/Sl2	2a
1	5199	CR1 clusters	0.847	4055	121	423	F	A	AA	Norm	McCa/McCa	Sl2/Sl2	2a
1	5200	CR1 clusters	1.77	4068	121	423	F	A	AA	Norm	McCa/McCa	Sl2/Sl2	2a
1	5201	CR1 clusters	1.24	4060	121	423	F	A	AA	Norm	McCa/McCa	Sl2/Sl2	2a
1	5203	CR1 clusters	0.991	4060	121	423	F	A	AA	Norm	McCa/McCa	Sl2/Sl2	2a
1	520	CR1 clusters	0.522	20	121	423	F	A	AA	Norm	McCa/McCa	Sl2/Sl2	2a
1	5212	CR1 clusters	0.0721	4063	121	423	F	A	AA	Norm	McCa/McCa	Sl2/Sl2	2a
1	5213	CR1 clusters	3.94	4059	121	423	F	A	AA	Norm	McCa/McCa	Sl2/Sl2	2a
1	5214	CR1 clusters	1.68	4063	121	423	F	A	AA	Norm	McCa/McCa	Sl2/Sl2	2a
1	5215	CR1 clusters	0.666	4059	121	423	F	A	AA	Norm	McCa/McCa	Sl2/Sl2	2a
1	5216	CR1 clusters	0.0721	4059	121	423	F	A	AA	Norm	McCa/McCa	Sl2/Sl2	2a
1	521	CR1 clusters	0.216	20	121	423	F	A	AA	Norm	McCa/McCa	Sl2/Sl2	2a
1	5217	CR1 clusters	0.198	4063	121	423	F	A	AA	Norm	McCa/McCa	Sl2/Sl2	2a
1	5218	CR1 clusters	1.26	4063	121	423	F	A	AA	Norm	McCa/McCa	Sl2/Sl2	2a
1	522	CR1 clusters	0.144	32	121	423	F	A	AA	Norm	McCa/McCa	Sl2/Sl2	2a
1	523	CR1 clusters	0.108	32	121	423	F	A	AA	Norm	McCa/McCa	Sl2/Sl2	2a
1	83	CR1 clusters	0.396	1	121	423	F	A	AA	Norm	McCa/McCa	Sl2/Sl2	2a
1	5259	CR1 clusters	0.955	4049	121	423	F	A	AA	Norm	McCa/McCa	Sl2/Sl2	2a
1	5260	CR1 clusters	0.0901	4049	121	423	F	A	AA	Norm	McCa/McCa	Sl2/Sl2	2a
1	5261	CR1 clusters	0.468	4046	121	423	F	A	AA	Norm	McCa/McCa	Sl2/Sl2	2a
1	5262	CR1 clusters	1.93	4046	121	423	F	A	AA	Norm	McCa/McCa	Sl2/Sl2	2a
1	5277	CR1 clusters	0.0721	4052	121	423	F	A	AA	Norm	McCa/McCa	Sl2/Sl2	2a
1	5279	CR1 clusters	0.0721	4059	121	423	F	A	AA	Norm	McCa/McCa	Sl2/Sl2	2a
1	528	CR1 clusters	0.324	20	121	423	F	A	AA	Norm	McCa/McCa	Sl2/Sl2	2a
1	529	CR1 clusters	0.18	20	121	423	F	A	AA	Norm	McCa/McCa	Sl2/Sl2	2a
1	530	CR1 clusters	0.0721	30	121	423	F	A	AA	Norm	McCa/McCa	Sl2/Sl2	2a
1	5349	CR1 clusters	3.24	5347	121	423	F	A	AA	Norm	McCa/McCa	Sl2/Sl2	2a
1	5350	CR1 clusters	0.558	5310	121	423	F	A	AA	Norm	McCa/McCa	Sl2/Sl2	2a
1	5356	CR1 clusters	0.342	5319	121	423	F	A	AA	Norm	McCa/McCa	Sl2/Sl2	2a
1	5361	CR1 clusters	0.937	5318	121	423	F	A	AA	Norm	McCa/McCa	Sl2/Sl2	2a
1	5362	CR1 clusters	0.576	5319	121	423	F	A	AA	Norm	McCa/McCa	Sl2/Sl2	2a
1	5366	CR1 clusters	1.04	5318	121	423	F	A	AA	Norm	McCa/McCa	Sl2/Sl2	2a
1	532	CR1 clusters	1.66	30	121	423	F	A	AA	Norm	McCa/McCa	Sl2/Sl2	2a
1	5367	CR1 clusters	1.08	5318	121	423	F	A	AA	Norm	McCa/McCa	Sl2/Sl2	2a
1	5368	CR1 clusters	1.57	5318	121	423	F	A	AA	Norm	McCa/McCa	Sl2/Sl2	2a
1	5369	CR1 clusters	1.31	5315	121	423	F	A	AA	Norm	McCa/McCa	Sl2/Sl2	2a
1	5370	CR1 clusters	1.33	5315	121	423	F	A	AA	Norm	McCa/McCa	Sl2/Sl2	2a
1	5371	CR1 clusters	0.594	5315	121	423	F	A	AA	Norm	McCa/McCa	Sl2/Sl2	2a
1	533	CR1 clusters	0.198	20	121	423	F	A	AA	Norm	McCa/McCa	Sl2/Sl2	2a
1	5378	CR1 clusters	0.468	5318	121	423	F	A	AA	Norm	McCa/McCa	Sl2/Sl2	2a
1	39	CR1 clusters	1.39	10	121	423	F	A	AA	Norm	McCa/McCa	Sl2/Sl2	2a
1	84	CR1 clusters	0.108	1	121	423	F	A	AA	Norm	McCa/McCa	Sl2/Sl2	2a
1	534	CR1 clusters	0.18	20	121	423	F	A	AA	Norm	McCa/McCa	Sl2/Sl2	2a
1	5388	CR1 clusters	1.01	5336	121	423	F	A	AA	Norm	McCa/McCa	Sl2/Sl2	2a
1	5390	CR1 clusters	0.306	5336	121	423	F	A	AA	Norm	McCa/McCa	Sl2/Sl2	2a
1	535	CR1 clusters	0.342	32	121	423	F	A	AA	Norm	McCa/McCa	Sl2/Sl2	2a
1	5397	CR1 clusters	1.12	5336	121	423	F	A	AA	Norm	McCa/McCa	Sl2/Sl2	2a
1	5398	CR1 clusters	0.829	5336	121	423	F	A	AA	Norm	McCa/McCa	Sl2/Sl2	2a
1	5399	CR1 clusters	1.1	5336	121	423	F	A	AA	Norm	McCa/McCa	Sl2/Sl2	2a
1	5404	CR1 clusters	0.775	5336	121	423	F	A	AA	Norm	McCa/McCa	Sl2/Sl2	2a
1	5405	CR1 clusters	0.0721	5336	121	423	F	A	AA	Norm	McCa/McCa	Sl2/Sl2	2a
1	5406	CR1 clusters	0.36	5331	121	423	F	A	AA	Norm	McCa/McCa	Sl2/Sl2	2a
1	536	CR1 clusters	0.468	30	121	423	F	A	AA	Norm	McCa/McCa	Sl2/Sl2	2a
1	5407	CR1 clusters	0.937	5336	121	423	F	A	AA	Norm	McCa/McCa	Sl2/Sl2	2a
1	5409	CR1 clusters	0.378	5331	121	423	F	A	AA	Norm	McCa/McCa	Sl2/Sl2	2a
1	5412	CR1 clusters	0.396	5336	121	423	F	A	AA	Norm	McCa/McCa	Sl2/Sl2	2a
1	537	CR1 clusters	0.144	20	121	423	F	A	AA	Norm	McCa/McCa	Sl2/Sl2	2a
1	5421	CR1 clusters	0.558	5329	121	423	F	A	AA	Norm	McCa/McCa	Sl2/Sl2	2a
1	5422	CR1 clusters	0.504	5329	121	423	F	A	AA	Norm	McCa/McCa	Sl2/Sl2	2a
1	5425	CR1 clusters	0.54	5330	121	423	F	A	AA	Norm	McCa/McCa	Sl2/Sl2	2a
1	538	CR1 clusters	0.522	20	121	423	F	A	AA	Norm	McCa/McCa	Sl2/Sl2	2a
1	5432	CR1 clusters	0.883	5330	121	423	F	A	AA	Norm	McCa/McCa	Sl2/Sl2	2a
1	5433	CR1 clusters	0.126	5335	121	423	F	A	AA	Norm	McCa/McCa	Sl2/Sl2	2a
1	539	CR1 clusters	0.126	30	121	423	F	A	AA	Norm	McCa/McCa	Sl2/Sl2	2a
1	5437	CR1 clusters	0.108	5340	121	423	F	A	AA	Norm	McCa/McCa	Sl2/Sl2	2a
1	5440	CR1 clusters	0.216	5339	121	423	F	A	AA	Norm	McCa/McCa	Sl2/Sl2	2a
1	540	CR1 clusters	0.198	30	121	423	F	A	AA	Norm	McCa/McCa	Sl2/Sl2	2a
1	541	CR1 clusters	0.0721	31	121	423	F	A	AA	Norm	McCa/McCa	Sl2/Sl2	2a
1	5469	CR1 clusters	0.198	5338	121	423	F	A	AA	Norm	McCa/McCa	Sl2/Sl2	2a
1	5470	CR1 clusters	0.126	5338	121	423	F	A	AA	Norm	McCa/McCa	Sl2/Sl2	2a
1	85	CR1 clusters	0.991	1	121	423	F	A	AA	Norm	McCa/McCa	Sl2/Sl2	2a
1	544	CR1 clusters	0.108	31	121	423	F	A	AA	Norm	McCa/McCa	Sl2/Sl2	2a
1	5487	CR1 clusters	0.522	5344	121	423	F	A	AA	Norm	McCa/McCa	Sl2/Sl2	2a
1	545	CR1 clusters	0.216	31	121	423	F	A	AA	Norm	McCa/McCa	Sl2/Sl2	2a
1	546	CR1 clusters	0.0901	31	121	423	F	A	AA	Norm	McCa/McCa	Sl2/Sl2	2a
1	547	CR1 clusters	0.144	31	121	423	F	A	AA	Norm	McCa/McCa	Sl2/Sl2	2a
1	548	CR1 clusters	0.162	31	121	423	F	A	AA	Norm	McCa/McCa	Sl2/Sl2	2a
1	5535	CR1 clusters	0.757	5347	121	423	F	A	AA	Norm	McCa/McCa	Sl2/Sl2	2a
1	5541	CR1 clusters	1.69	5347	121	423	F	A	AA	Norm	McCa/McCa	Sl2/Sl2	2a
1	5547	CR1 clusters	0.126	5347	121	423	F	A	AA	Norm	McCa/McCa	Sl2/Sl2	2a
1	5548	CR1 clusters	0.108	5347	121	423	F	A	AA	Norm	McCa/McCa	Sl2/Sl2	2a
1	5554	CR1 clusters	0.973	5309	121	423	F	A	AA	Norm	McCa/McCa	Sl2/Sl2	2a
1	5555	CR1 clusters	0.342	5311	121	423	F	A	AA	Norm	McCa/McCa	Sl2/Sl2	2a
1	5556	CR1 clusters	0.342	5309	121	423	F	A	AA	Norm	McCa/McCa	Sl2/Sl2	2a
1	5557	CR1 clusters	0.0721	5309	121	423	F	A	AA	Norm	McCa/McCa	Sl2/Sl2	2a
1	5558	CR1 clusters	0.883	5346	121	423	F	A	AA	Norm	McCa/McCa	Sl2/Sl2	2a
1	5559	CR1 clusters	0.216	5346	121	423	F	A	AA	Norm	McCa/McCa	Sl2/Sl2	2a
1	5560	CR1 clusters	0.252	5346	121	423	F	A	AA	Norm	McCa/McCa	Sl2/Sl2	2a
1	5561	CR1 clusters	0.504	5312	121	423	F	A	AA	Norm	McCa/McCa	Sl2/Sl2	2a
1	5562	CR1 clusters	1.28	5323	121	423	F	A	AA	Norm	McCa/McCa	Sl2/Sl2	2a
1	5563	CR1 clusters	0.216	5323	121	423	F	A	AA	Norm	McCa/McCa	Sl2/Sl2	2a
1	5564	CR1 clusters	0.594	5323	121	423	F	A	AA	Norm	McCa/McCa	Sl2/Sl2	2a
1	5576	CR1 clusters	0.108	5316	121	423	F	A	AA	Norm	McCa/McCa	Sl2/Sl2	2a
1	5582	CR1 clusters	0.324	5317	121	423	F	A	AA	Norm	McCa/McCa	Sl2/Sl2	2a
1	5586	CR1 clusters	0.126	5316	121	423	F	A	AA	Norm	McCa/McCa	Sl2/Sl2	2a
1	86	CR1 clusters	0.883	1	121	423	F	A	AA	Norm	McCa/McCa	Sl2/Sl2	2a
1	5587	CR1 clusters	0.126	5316	121	423	F	A	AA	Norm	McCa/McCa	Sl2/Sl2	2a
1	5588	CR1 clusters	1.84	5316	121	423	F	A	AA	Norm	McCa/McCa	Sl2/Sl2	2a
1	5589	CR1 clusters	0.0901	5316	121	423	F	A	AA	Norm	McCa/McCa	Sl2/Sl2	2a
1	5592	CR1 clusters	0.0901	5317	121	423	F	A	AA	Norm	McCa/McCa	Sl2/Sl2	2a
1	5593	CR1 clusters	0.45	5317	121	423	F	A	AA	Norm	McCa/McCa	Sl2/Sl2	2a
1	5595	CR1 clusters	0.144	5322	121	423	F	A	AA	Norm	McCa/McCa	Sl2/Sl2	2a
1	5596	CR1 clusters	0.0721	5316	121	423	F	A	AA	Norm	McCa/McCa	Sl2/Sl2	2a
1	5597	CR1 clusters	0.0721	5316	121	423	F	A	AA	Norm	McCa/McCa	Sl2/Sl2	2a
1	5598	CR1 clusters	2.95	5316	121	423	F	A	AA	Norm	McCa/McCa	Sl2/Sl2	2a
1	5599	CR1 clusters	0.198	5317	121	423	F	A	AA	Norm	McCa/McCa	Sl2/Sl2	2a
1	5600	CR1 clusters	0.27	5317	121	423	F	A	AA	Norm	McCa/McCa	Sl2/Sl2	2a
1	5601	CR1 clusters	0.0901	5317	121	423	F	A	AA	Norm	McCa/McCa	Sl2/Sl2	2a
1	5602	CR1 clusters	0.288	5317	121	423	F	A	AA	Norm	McCa/McCa	Sl2/Sl2	2a
1	5607	CR1 clusters	0.0901	5322	121	423	F	A	AA	Norm	McCa/McCa	Sl2/Sl2	2a
1	5608	CR1 clusters	0.0721	5322	121	423	F	A	AA	Norm	McCa/McCa	Sl2/Sl2	2a
1	5609	CR1 clusters	0.126	5322	121	423	F	A	AA	Norm	McCa/McCa	Sl2/Sl2	2a
1	5612	CR1 clusters	0.612	5318	121	423	F	A	AA	Norm	McCa/McCa	Sl2/Sl2	2a
1	5613	CR1 clusters	0.486	5322	121	423	F	A	AA	Norm	McCa/McCa	Sl2/Sl2	2a
1	557	CR1 clusters	0.288	31	121	423	F	A	AA	Norm	McCa/McCa	Sl2/Sl2	2a
1	5617	CR1 clusters	0.144	5319	121	423	F	A	AA	Norm	McCa/McCa	Sl2/Sl2	2a
1	5623	CR1 clusters	0.144	5318	121	423	F	A	AA	Norm	McCa/McCa	Sl2/Sl2	2a
1	5624	CR1 clusters	0.703	5319	121	423	F	A	AA	Norm	McCa/McCa	Sl2/Sl2	2a
1	558	CR1 clusters	0.0721	27	121	423	F	A	AA	Norm	McCa/McCa	Sl2/Sl2	2a
1	5628	CR1 clusters	0.0721	5319	121	423	F	A	AA	Norm	McCa/McCa	Sl2/Sl2	2a
1	5629	CR1 clusters	0.162	5319	121	423	F	A	AA	Norm	McCa/McCa	Sl2/Sl2	2a
1	5633	CR1 clusters	0.612	5318	121	423	F	A	AA	Norm	McCa/McCa	Sl2/Sl2	2a
1	5634	CR1 clusters	0.63	5318	121	423	F	A	AA	Norm	McCa/McCa	Sl2/Sl2	2a
1	5635	CR1 clusters	0.919	5318	121	423	F	A	AA	Norm	McCa/McCa	Sl2/Sl2	2a
1	5636	CR1 clusters	0.685	5318	121	423	F	A	AA	Norm	McCa/McCa	Sl2/Sl2	2a
1	559	CR1 clusters	0.252	27	121	423	F	A	AA	Norm	McCa/McCa	Sl2/Sl2	2a
1	5637	CR1 clusters	1.35	5319	121	423	F	A	AA	Norm	McCa/McCa	Sl2/Sl2	2a
1	5638	CR1 clusters	0.18	5320	121	423	F	A	AA	Norm	McCa/McCa	Sl2/Sl2	2a
1	5639	CR1 clusters	0.576	5315	121	423	F	A	AA	Norm	McCa/McCa	Sl2/Sl2	2a
1	5640	CR1 clusters	0.216	5319	121	423	F	A	AA	Norm	McCa/McCa	Sl2/Sl2	2a
1	5643	CR1 clusters	0.0721	5315	121	423	F	A	AA	Norm	McCa/McCa	Sl2/Sl2	2a
1	5644	CR1 clusters	0.522	5320	121	423	F	A	AA	Norm	McCa/McCa	Sl2/Sl2	2a
1	5645	CR1 clusters	0.0721	5320	121	423	F	A	AA	Norm	McCa/McCa	Sl2/Sl2	2a
1	5651	CR1 clusters	0.126	5320	121	423	F	A	AA	Norm	McCa/McCa	Sl2/Sl2	2a
1	5652	CR1 clusters	0.0901	5320	121	423	F	A	AA	Norm	McCa/McCa	Sl2/Sl2	2a
1	5656	CR1 clusters	1.03	5320	121	423	F	A	AA	Norm	McCa/McCa	Sl2/Sl2	2a
1	561	CR1 clusters	0.0721	27	121	423	F	A	AA	Norm	McCa/McCa	Sl2/Sl2	2a
1	562	CR1 clusters	0.522	21	121	423	F	A	AA	Norm	McCa/McCa	Sl2/Sl2	2a
1	563	CR1 clusters	0.0901	27	121	423	F	A	AA	Norm	McCa/McCa	Sl2/Sl2	2a
1	5679	CR1 clusters	0.432	5321	121	423	F	A	AA	Norm	McCa/McCa	Sl2/Sl2	2a
1	87	CR1 clusters	0.901	1	121	423	F	A	AA	Norm	McCa/McCa	Sl2/Sl2	2a
1	564	CR1 clusters	0.36	27	121	423	F	A	AA	Norm	McCa/McCa	Sl2/Sl2	2a
1	5690	CR1 clusters	0.432	5321	121	423	F	A	AA	Norm	McCa/McCa	Sl2/Sl2	2a
1	5691	CR1 clusters	1.06	5321	121	423	F	A	AA	Norm	McCa/McCa	Sl2/Sl2	2a
1	5695	CR1 clusters	0.288	5321	121	423	F	A	AA	Norm	McCa/McCa	Sl2/Sl2	2a
1	565	CR1 clusters	0.234	23	121	423	F	A	AA	Norm	McCa/McCa	Sl2/Sl2	2a
1	5698	CR1 clusters	0.432	5321	121	423	F	A	AA	Norm	McCa/McCa	Sl2/Sl2	2a
1	5699	CR1 clusters	0.414	5331	121	423	F	A	AA	Norm	McCa/McCa	Sl2/Sl2	2a
1	566	CR1 clusters	0.378	23	121	423	F	A	AA	Norm	McCa/McCa	Sl2/Sl2	2a
1	5707	CR1 clusters	1.51	5336	121	423	F	A	AA	Norm	McCa/McCa	Sl2/Sl2	2a
1	5709	CR1 clusters	0.558	5331	121	423	F	A	AA	Norm	McCa/McCa	Sl2/Sl2	2a
1	567	CR1 clusters	0.108	21	121	423	F	A	AA	Norm	McCa/McCa	Sl2/Sl2	2a
1	5717	CR1 clusters	1.3	5336	121	423	F	A	AA	Norm	McCa/McCa	Sl2/Sl2	2a
1	5739	CR1 clusters	0.162	5334	121	423	F	A	AA	Norm	McCa/McCa	Sl2/Sl2	2a
1	5740	CR1 clusters	0.414	5329	121	423	F	A	AA	Norm	McCa/McCa	Sl2/Sl2	2a
1	5741	CR1 clusters	1.98	5342	121	423	F	A	AA	Norm	McCa/McCa	Sl2/Sl2	2a
1	5747	CR1 clusters	0.0901	5335	121	423	F	A	AA	Norm	McCa/McCa	Sl2/Sl2	2a
1	5756	CR1 clusters	0.162	5335	121	423	F	A	AA	Norm	McCa/McCa	Sl2/Sl2	2a
1	5766	CR1 clusters	0.108	5340	121	423	F	A	AA	Norm	McCa/McCa	Sl2/Sl2	2a
1	5776	CR1 clusters	0.108	5339	121	423	F	A	AA	Norm	McCa/McCa	Sl2/Sl2	2a
1	5777	CR1 clusters	0.108	5340	121	423	F	A	AA	Norm	McCa/McCa	Sl2/Sl2	2a
1	5783	CR1 clusters	0.0721	5339	121	423	F	A	AA	Norm	McCa/McCa	Sl2/Sl2	2a
1	88	CR1 clusters	0.486	7	121	423	F	A	AA	Norm	McCa/McCa	Sl2/Sl2	2a
1	5788	CR1 clusters	0.0901	5339	121	423	F	A	AA	Norm	McCa/McCa	Sl2/Sl2	2a
1	5789	CR1 clusters	0.126	5339	121	423	F	A	AA	Norm	McCa/McCa	Sl2/Sl2	2a
1	5801	CR1 clusters	0.45	5337	121	423	F	A	AA	Norm	McCa/McCa	Sl2/Sl2	2a
1	5804	CR1 clusters	0.342	5337	121	423	F	A	AA	Norm	McCa/McCa	Sl2/Sl2	2a
1	5812	CR1 clusters	0.108	5337	121	423	F	A	AA	Norm	McCa/McCa	Sl2/Sl2	2a
1	5817	CR1 clusters	0.0721	5337	121	423	F	A	AA	Norm	McCa/McCa	Sl2/Sl2	2a
1	5818	CR1 clusters	0.468	5341	121	423	F	A	AA	Norm	McCa/McCa	Sl2/Sl2	2a
1	5819	CR1 clusters	0.522	5341	121	423	F	A	AA	Norm	McCa/McCa	Sl2/Sl2	2a
1	5820	CR1 clusters	0.558	5341	121	423	F	A	AA	Norm	McCa/McCa	Sl2/Sl2	2a
1	5825	CR1 clusters	0.216	5345	121	423	F	A	AA	Norm	McCa/McCa	Sl2/Sl2	2a
1	5828	CR1 clusters	0.0721	5341	121	423	F	A	AA	Norm	McCa/McCa	Sl2/Sl2	2a
1	5831	CR1 clusters	0.144	5345	121	423	F	A	AA	Norm	McCa/McCa	Sl2/Sl2	2a
1	5843	CR1 clusters	0.0901	5341	121	423	F	A	AA	Norm	McCa/McCa	Sl2/Sl2	2a
1	580	CR1 clusters	0.775	23	121	423	F	A	AA	Norm	McCa/McCa	Sl2/Sl2	2a
1	5854	CR1 clusters	0.0721	5343	121	423	F	A	AA	Norm	McCa/McCa	Sl2/Sl2	2a
1	5855	CR1 clusters	0.108	5343	121	423	F	A	AA	Norm	McCa/McCa	Sl2/Sl2	2a
1	581	CR1 clusters	0.829	22	121	423	F	A	AA	Norm	McCa/McCa	Sl2/Sl2	2a
1	5860	CR1 clusters	0.739	5338	121	423	F	A	AA	Norm	McCa/McCa	Sl2/Sl2	2a
1	5861	CR1 clusters	0.126	5343	121	423	F	A	AA	Norm	McCa/McCa	Sl2/Sl2	2a
1	5862	CR1 clusters	0.108	5343	121	423	F	A	AA	Norm	McCa/McCa	Sl2/Sl2	2a
1	5866	CR1 clusters	0.63	5338	121	423	F	A	AA	Norm	McCa/McCa	Sl2/Sl2	2a
1	5867	CR1 clusters	0.198	5338	121	423	F	A	AA	Norm	McCa/McCa	Sl2/Sl2	2a
1	584	CR1 clusters	0.937	23	121	423	F	A	AA	Norm	McCa/McCa	Sl2/Sl2	2a
1	5903	CR1 clusters	0.126	5344	121	423	F	A	AA	Norm	McCa/McCa	Sl2/Sl2	2a
1	5904	CR1 clusters	0.0721	5344	121	423	F	A	AA	Norm	McCa/McCa	Sl2/Sl2	2a
1	5905	CR1 clusters	0.162	5344	121	423	F	A	AA	Norm	McCa/McCa	Sl2/Sl2	2a
1	5906	CR1 clusters	0.18	5344	121	423	F	A	AA	Norm	McCa/McCa	Sl2/Sl2	2a
1	589	CR1 clusters	0.0721	22	121	423	F	A	AA	Norm	McCa/McCa	Sl2/Sl2	2a
1	5960	CR1 clusters	0.144	5328	121	423	F	A	AA	Norm	McCa/McCa	Sl2/Sl2	2a
1	5963	CR1 clusters	0.0721	5328	121	423	F	A	AA	Norm	McCa/McCa	Sl2/Sl2	2a
1	5965	CR1 clusters	0.108	5328	121	423	F	A	AA	Norm	McCa/McCa	Sl2/Sl2	2a
1	5966	CR1 clusters	0.18	5328	121	423	F	A	AA	Norm	McCa/McCa	Sl2/Sl2	2a
1	592	CR1 clusters	2.43	22	121	423	F	A	AA	Norm	McCa/McCa	Sl2/Sl2	2a
1	5967	CR1 clusters	0.0721	5328	121	423	F	A	AA	Norm	McCa/McCa	Sl2/Sl2	2a
1	593	CR1 clusters	1.04	22	121	423	F	A	AA	Norm	McCa/McCa	Sl2/Sl2	2a
1	6003	CR1 clusters	0.216	5347	121	423	F	A	AA	Norm	McCa/McCa	Sl2/Sl2	2a
1	6018	CR1 clusters	1.51	5347	121	423	F	A	AA	Norm	McCa/McCa	Sl2/Sl2	2a
1	6019	CR1 clusters	0.45	5347	121	423	F	A	AA	Norm	McCa/McCa	Sl2/Sl2	2a
1	6020	CR1 clusters	1.95	5347	121	423	F	A	AA	Norm	McCa/McCa	Sl2/Sl2	2a
1	6024	CR1 clusters	0.0721	5310	121	423	F	A	AA	Norm	McCa/McCa	Sl2/Sl2	2a
1	6026	CR1 clusters	0.0901	5310	121	423	F	A	AA	Norm	McCa/McCa	Sl2/Sl2	2a
1	6027	CR1 clusters	0.757	5310	121	423	F	A	AA	Norm	McCa/McCa	Sl2/Sl2	2a
1	6028	CR1 clusters	0.126	5310	121	423	F	A	AA	Norm	McCa/McCa	Sl2/Sl2	2a
1	6029	CR1 clusters	0.486	5310	121	423	F	A	AA	Norm	McCa/McCa	Sl2/Sl2	2a
1	6032	CR1 clusters	0.901	5346	121	423	F	A	AA	Norm	McCa/McCa	Sl2/Sl2	2a
1	6033	CR1 clusters	0.0901	5346	121	423	F	A	AA	Norm	McCa/McCa	Sl2/Sl2	2a
1	6034	CR1 clusters	0.18	5346	121	423	F	A	AA	Norm	McCa/McCa	Sl2/Sl2	2a
1	6035	CR1 clusters	0.0721	5311	121	423	F	A	AA	Norm	McCa/McCa	Sl2/Sl2	2a
1	6036	CR1 clusters	0.594	5309	121	423	F	A	AA	Norm	McCa/McCa	Sl2/Sl2	2a
1	6037	CR1 clusters	0.288	5311	121	423	F	A	AA	Norm	McCa/McCa	Sl2/Sl2	2a
1	6038	CR1 clusters	0.396	5311	121	423	F	A	AA	Norm	McCa/McCa	Sl2/Sl2	2a
1	6039	CR1 clusters	0.0901	5346	121	423	F	A	AA	Norm	McCa/McCa	Sl2/Sl2	2a
1	6040	CR1 clusters	0.0901	5346	121	423	F	A	AA	Norm	McCa/McCa	Sl2/Sl2	2a
1	6041	CR1 clusters	0.0721	5312	121	423	F	A	AA	Norm	McCa/McCa	Sl2/Sl2	2a
1	6042	CR1 clusters	0.0721	5346	121	423	F	A	AA	Norm	McCa/McCa	Sl2/Sl2	2a
1	6043	CR1 clusters	0.0721	5312	121	423	F	A	AA	Norm	McCa/McCa	Sl2/Sl2	2a
1	6044	CR1 clusters	0.108	5326	121	423	F	A	AA	Norm	McCa/McCa	Sl2/Sl2	2a
1	6045	CR1 clusters	0.432	5323	121	423	F	A	AA	Norm	McCa/McCa	Sl2/Sl2	2a
1	6046	CR1 clusters	0.757	5323	121	423	F	A	AA	Norm	McCa/McCa	Sl2/Sl2	2a
1	6049	CR1 clusters	0.234	5323	121	423	F	A	AA	Norm	McCa/McCa	Sl2/Sl2	2a
1	6050	CR1 clusters	0.234	5323	121	423	F	A	AA	Norm	McCa/McCa	Sl2/Sl2	2a
1	6052	CR1 clusters	0.162	5314	121	423	F	A	AA	Norm	McCa/McCa	Sl2/Sl2	2a
1	6064	CR1 clusters	0.0721	5317	121	423	F	A	AA	Norm	McCa/McCa	Sl2/Sl2	2a
1	6066	CR1 clusters	0.0721	5316	121	423	F	A	AA	Norm	McCa/McCa	Sl2/Sl2	2a
1	6068	CR1 clusters	0.0901	5316	121	423	F	A	AA	Norm	McCa/McCa	Sl2/Sl2	2a
1	6070	CR1 clusters	0.108	5322	121	423	F	A	AA	Norm	McCa/McCa	Sl2/Sl2	2a
1	6071	CR1 clusters	0.793	5317	121	423	F	A	AA	Norm	McCa/McCa	Sl2/Sl2	2a
1	6075	CR1 clusters	0.0721	5319	121	423	F	A	AA	Norm	McCa/McCa	Sl2/Sl2	2a
1	6076	CR1 clusters	0.108	5319	121	423	F	A	AA	Norm	McCa/McCa	Sl2/Sl2	2a
1	6078	CR1 clusters	0.27	5318	121	423	F	A	AA	Norm	McCa/McCa	Sl2/Sl2	2a
1	6079	CR1 clusters	0.288	5318	121	423	F	A	AA	Norm	McCa/McCa	Sl2/Sl2	2a
1	6081	CR1 clusters	1.22	5318	121	423	F	A	AA	Norm	McCa/McCa	Sl2/Sl2	2a
1	6083	CR1 clusters	0.703	5320	121	423	F	A	AA	Norm	McCa/McCa	Sl2/Sl2	2a
1	6084	CR1 clusters	0.0721	5320	121	423	F	A	AA	Norm	McCa/McCa	Sl2/Sl2	2a
1	6085	CR1 clusters	0.126	5318	121	423	F	A	AA	Norm	McCa/McCa	Sl2/Sl2	2a
1	6086	CR1 clusters	0.0721	5318	121	423	F	A	AA	Norm	McCa/McCa	Sl2/Sl2	2a
1	604	CR1 clusters	0.288	24	121	423	F	A	AA	Norm	McCa/McCa	Sl2/Sl2	2a
1	6089	CR1 clusters	2.25	5315	121	423	F	A	AA	Norm	McCa/McCa	Sl2/Sl2	2a
1	6095	CR1 clusters	0.0901	5318	121	423	F	A	AA	Norm	McCa/McCa	Sl2/Sl2	2a
1	6108	CR1 clusters	0.991	5321	121	423	F	A	AA	Norm	McCa/McCa	Sl2/Sl2	2a
1	6113	CR1 clusters	1.13	5321	121	423	F	A	AA	Norm	McCa/McCa	Sl2/Sl2	2a
1	6117	CR1 clusters	0.847	5331	121	423	F	A	AA	Norm	McCa/McCa	Sl2/Sl2	2a
1	6120	CR1 clusters	1.68	5331	121	423	F	A	AA	Norm	McCa/McCa	Sl2/Sl2	2a
1	6125	CR1 clusters	0.0721	5332	121	423	F	A	AA	Norm	McCa/McCa	Sl2/Sl2	2a
1	6126	CR1 clusters	0.0721	5332	121	423	F	A	AA	Norm	McCa/McCa	Sl2/Sl2	2a
1	608	CR1 clusters	0.811	24	121	423	F	A	AA	Norm	McCa/McCa	Sl2/Sl2	2a
1	6135	CR1 clusters	1.8	5329	121	423	F	A	AA	Norm	McCa/McCa	Sl2/Sl2	2a
1	6136	CR1 clusters	0.216	5329	121	423	F	A	AA	Norm	McCa/McCa	Sl2/Sl2	2a
1	6137	CR1 clusters	1.89	5329	121	423	F	A	AA	Norm	McCa/McCa	Sl2/Sl2	2a
1	6142	CR1 clusters	0.558	5330	121	423	F	A	AA	Norm	McCa/McCa	Sl2/Sl2	2a
1	6143	CR1 clusters	0.612	5330	121	423	F	A	AA	Norm	McCa/McCa	Sl2/Sl2	2a
1	6144	CR1 clusters	1.24	5330	121	423	F	A	AA	Norm	McCa/McCa	Sl2/Sl2	2a
1	6146	CR1 clusters	0.216	5330	121	423	F	A	AA	Norm	McCa/McCa	Sl2/Sl2	2a
1	610	CR1 clusters	0.288	24	121	423	F	A	AA	Norm	McCa/McCa	Sl2/Sl2	2a
1	6147	CR1 clusters	0.0901	5330	121	423	F	A	AA	Norm	McCa/McCa	Sl2/Sl2	2a
1	6148	CR1 clusters	0.108	5330	121	423	F	A	AA	Norm	McCa/McCa	Sl2/Sl2	2a
1	6149	CR1 clusters	0.306	5329	121	423	F	A	AA	Norm	McCa/McCa	Sl2/Sl2	2a
1	6152	CR1 clusters	0.522	5330	121	423	F	A	AA	Norm	McCa/McCa	Sl2/Sl2	2a
1	6154	CR1 clusters	0.612	5342	121	423	F	A	AA	Norm	McCa/McCa	Sl2/Sl2	2a
1	6159	CR1 clusters	0.126	5335	121	423	F	A	AA	Norm	McCa/McCa	Sl2/Sl2	2a
1	6160	CR1 clusters	0.18	5335	121	423	F	A	AA	Norm	McCa/McCa	Sl2/Sl2	2a
1	6163	CR1 clusters	0.0901	5335	121	423	F	A	AA	Norm	McCa/McCa	Sl2/Sl2	2a
1	6165	CR1 clusters	0.0721	5333	121	423	F	A	AA	Norm	McCa/McCa	Sl2/Sl2	2a
1	6166	CR1 clusters	0.144	5333	121	423	F	A	AA	Norm	McCa/McCa	Sl2/Sl2	2a
1	6176	CR1 clusters	0.378	5339	121	423	F	A	AA	Norm	McCa/McCa	Sl2/Sl2	2a
1	6178	CR1 clusters	0.0721	5339	121	423	F	A	AA	Norm	McCa/McCa	Sl2/Sl2	2a
1	6180	CR1 clusters	0.144	5337	121	423	F	A	AA	Norm	McCa/McCa	Sl2/Sl2	2a
1	6182	CR1 clusters	0.739	5337	121	423	F	A	AA	Norm	McCa/McCa	Sl2/Sl2	2a
1	614	CR1 clusters	0.198	6	121	423	F	A	AA	Norm	McCa/McCa	Sl2/Sl2	2a
1	6191	CR1 clusters	0.666	5341	121	423	F	A	AA	Norm	McCa/McCa	Sl2/Sl2	2a
1	6192	CR1 clusters	0.685	5343	121	423	F	A	AA	Norm	McCa/McCa	Sl2/Sl2	2a
1	615	CR1 clusters	0.342	6	121	423	F	A	AA	Norm	McCa/McCa	Sl2/Sl2	2a
1	6202	CR1 clusters	0.0721	5343	121	423	F	A	AA	Norm	McCa/McCa	Sl2/Sl2	2a
1	6206	CR1 clusters	0.0721	5343	121	423	F	A	AA	Norm	McCa/McCa	Sl2/Sl2	2a
1	6210	CR1 clusters	0.0721	5338	121	423	F	A	AA	Norm	McCa/McCa	Sl2/Sl2	2a
1	617	CR1 clusters	0.0721	13	121	423	F	A	AA	Norm	McCa/McCa	Sl2/Sl2	2a
1	618	CR1 clusters	0.108	13	121	423	F	A	AA	Norm	McCa/McCa	Sl2/Sl2	2a
1	6242	CR1 clusters	0.0721	5344	121	423	F	A	AA	Norm	McCa/McCa	Sl2/Sl2	2a
1	6268	CR1 clusters	0.0721	5328	121	423	F	A	AA	Norm	McCa/McCa	Sl2/Sl2	2a
1	6271	CR1 clusters	0.63	5328	121	423	F	A	AA	Norm	McCa/McCa	Sl2/Sl2	2a
1	6272	CR1 clusters	1.12	5328	121	423	F	A	AA	Norm	McCa/McCa	Sl2/Sl2	2a
1	6273	CR1 clusters	0.0721	5328	121	423	F	A	AA	Norm	McCa/McCa	Sl2/Sl2	2a
1	6276	CR1 clusters	0.63	5347	121	423	F	A	AA	Norm	McCa/McCa	Sl2/Sl2	2a
1	6277	CR1 clusters	1.31	5347	121	423	F	A	AA	Norm	McCa/McCa	Sl2/Sl2	2a
1	6278	CR1 clusters	0.829	5347	121	423	F	A	AA	Norm	McCa/McCa	Sl2/Sl2	2a
1	6279	CR1 clusters	0.775	5347	121	423	F	A	AA	Norm	McCa/McCa	Sl2/Sl2	2a
1	6289	CR1 clusters	0.108	5310	121	423	F	A	AA	Norm	McCa/McCa	Sl2/Sl2	2a
1	6290	CR1 clusters	0.0721	5309	121	423	F	A	AA	Norm	McCa/McCa	Sl2/Sl2	2a
1	6291	CR1 clusters	0.378	5309	121	423	F	A	AA	Norm	McCa/McCa	Sl2/Sl2	2a
1	6294	CR1 clusters	0.306	5311	121	423	F	A	AA	Norm	McCa/McCa	Sl2/Sl2	2a
1	6295	CR1 clusters	0.0901	5311	121	423	F	A	AA	Norm	McCa/McCa	Sl2/Sl2	2a
1	6296	CR1 clusters	0.829	5309	121	423	F	A	AA	Norm	McCa/McCa	Sl2/Sl2	2a
1	6297	CR1 clusters	0.703	5309	121	423	F	A	AA	Norm	McCa/McCa	Sl2/Sl2	2a
1	6298	CR1 clusters	0.739	5311	121	423	F	A	AA	Norm	McCa/McCa	Sl2/Sl2	2a
1	6299	CR1 clusters	0.216	5346	121	423	F	A	AA	Norm	McCa/McCa	Sl2/Sl2	2a
1	6300	CR1 clusters	0.883	5311	121	423	F	A	AA	Norm	McCa/McCa	Sl2/Sl2	2a
1	6301	CR1 clusters	0.342	5311	121	423	F	A	AA	Norm	McCa/McCa	Sl2/Sl2	2a
1	6302	CR1 clusters	1.37	5311	121	423	F	A	AA	Norm	McCa/McCa	Sl2/Sl2	2a
1	6303	CR1 clusters	0.414	5311	121	423	F	A	AA	Norm	McCa/McCa	Sl2/Sl2	2a
1	6304	CR1 clusters	0.162	5346	121	423	F	A	AA	Norm	McCa/McCa	Sl2/Sl2	2a
1	6307	CR1 clusters	0.396	5317	121	423	F	A	AA	Norm	McCa/McCa	Sl2/Sl2	2a
1	6309	CR1 clusters	0.522	5316	121	423	F	A	AA	Norm	McCa/McCa	Sl2/Sl2	2a
1	6310	CR1 clusters	1.24	5317	121	423	F	A	AA	Norm	McCa/McCa	Sl2/Sl2	2a
1	6314	CR1 clusters	2.97	5317	121	423	F	A	AA	Norm	McCa/McCa	Sl2/Sl2	2a
1	6316	CR1 clusters	0.0721	5322	121	423	F	A	AA	Norm	McCa/McCa	Sl2/Sl2	2a
1	6319	CR1 clusters	0.0721	5318	121	423	F	A	AA	Norm	McCa/McCa	Sl2/Sl2	2a
1	6320	CR1 clusters	1.24	5318	121	423	F	A	AA	Norm	McCa/McCa	Sl2/Sl2	2a
1	6321	CR1 clusters	0.0721	5320	121	423	F	A	AA	Norm	McCa/McCa	Sl2/Sl2	2a
1	6337	CR1 clusters	1.68	5321	121	423	F	A	AA	Norm	McCa/McCa	Sl2/Sl2	2a
1	6340	CR1 clusters	0.0721	5336	121	423	F	A	AA	Norm	McCa/McCa	Sl2/Sl2	2a
1	6343	CR1 clusters	2	5331	121	423	F	A	AA	Norm	McCa/McCa	Sl2/Sl2	2a
1	630	CR1 clusters	0.0721	30	121	423	F	A	AA	Norm	McCa/McCa	Sl2/Sl2	2a
1	6350	CR1 clusters	1.87	5336	121	423	F	A	AA	Norm	McCa/McCa	Sl2/Sl2	2a
1	6354	CR1 clusters	0.126	5330	121	423	F	A	AA	Norm	McCa/McCa	Sl2/Sl2	2a
1	6355	CR1 clusters	0.757	5330	121	423	F	A	AA	Norm	McCa/McCa	Sl2/Sl2	2a
1	632	CR1 clusters	0.144	28	121	423	F	A	AA	Norm	McCa/McCa	Sl2/Sl2	2a
1	6375	CR1 clusters	1.55	5343	121	423	F	A	AA	Norm	McCa/McCa	Sl2/Sl2	2a
1	633	CR1 clusters	0.757	22	121	423	F	A	AA	Norm	McCa/McCa	Sl2/Sl2	2a
1	6377	CR1 clusters	2.77	5338	121	423	F	A	AA	Norm	McCa/McCa	Sl2/Sl2	2a
1	40	CR1 clusters	0.0721	17	121	423	F	A	AA	Norm	McCa/McCa	Sl2/Sl2	2a
1	634	CR1 clusters	0.0721	22	121	423	F	A	AA	Norm	McCa/McCa	Sl2/Sl2	2a
1	635	CR1 clusters	0.108	22	121	423	F	A	AA	Norm	McCa/McCa	Sl2/Sl2	2a
1	6399	CR1 clusters	1.04	5328	121	423	F	A	AA	Norm	McCa/McCa	Sl2/Sl2	2a
1	6407	CR1 clusters	0.0721	5309	121	423	F	A	AA	Norm	McCa/McCa	Sl2/Sl2	2a
1	6408	CR1 clusters	0.0721	5323	121	423	F	A	AA	Norm	McCa/McCa	Sl2/Sl2	2a
1	6415	CR1 clusters	0.108	5331	121	423	F	A	AA	Norm	McCa/McCa	Sl2/Sl2	2a
1	6420	CR1 clusters	0.0721	5338	121	423	F	A	AA	Norm	McCa/McCa	Sl2/Sl2	2a
1	6426	CR1 clusters	0.0721	5347	121	423	F	A	AA	Norm	McCa/McCa	Sl2/Sl2	2a
1	638	CR1 clusters	0.324	13	121	423	F	A	AA	Norm	McCa/McCa	Sl2/Sl2	2a
1	640	CR1 clusters	0.54	23	121	423	F	A	AA	Norm	McCa/McCa	Sl2/Sl2	2a
1	641	CR1 clusters	0.216	23	121	423	F	A	AA	Norm	McCa/McCa	Sl2/Sl2	2a
1	642	CR1 clusters	1.1	23	121	423	F	A	AA	Norm	McCa/McCa	Sl2/Sl2	2a
1	1285	CR1 clusters	0.0721	662	121	423	F	A	AA	Norm	McCa/McCa	Sl2/Sl2	2a
1	95	CR1 clusters	0.54	13	121	423	F	A	AA	Norm	McCa/McCa	Sl2/Sl2	2a
1	1287	CR1 clusters	0.0721	662	121	423	F	A	AA	Norm	McCa/McCa	Sl2/Sl2	2a
1	96	CR1 clusters	0.991	13	121	423	F	A	AA	Norm	McCa/McCa	Sl2/Sl2	2a
1	693	CR1 clusters	1.03	655	121	423	F	A	AA	Norm	McCa/McCa	Sl2/Sl2	2a
1	97	CR1 clusters	0.0721	18	121	423	F	A	AA	Norm	McCa/McCa	Sl2/Sl2	2a
1	706	CR1 clusters	1.33	645	121	423	F	A	AA	Norm	McCa/McCa	Sl2/Sl2	2a
1	707	CR1 clusters	0.703	645	121	423	F	A	AA	Norm	McCa/McCa	Sl2/Sl2	2a
1	98	CR1 clusters	0.0721	17	121	423	F	A	AA	Norm	McCa/McCa	Sl2/Sl2	2a
1	708	CR1 clusters	1.77	645	121	423	F	A	AA	Norm	McCa/McCa	Sl2/Sl2	2a
1	709	CR1 clusters	1.35	645	121	423	F	A	AA	Norm	McCa/McCa	Sl2/Sl2	2a
1	710	CR1 clusters	1.35	643	121	423	F	A	AA	Norm	McCa/McCa	Sl2/Sl2	2a
1	712	CR1 clusters	0.468	643	121	423	F	A	AA	Norm	McCa/McCa	Sl2/Sl2	2a
1	713	CR1 clusters	0.937	643	121	423	F	A	AA	Norm	McCa/McCa	Sl2/Sl2	2a
1	1324	CR1 clusters	0.198	658	121	423	F	A	AA	Norm	McCa/McCa	Sl2/Sl2	2a
1	717	CR1 clusters	1.12	644	121	423	F	A	AA	Norm	McCa/McCa	Sl2/Sl2	2a
1	99	CR1 clusters	0.0901	17	121	423	F	A	AA	Norm	McCa/McCa	Sl2/Sl2	2a
1	718	CR1 clusters	1.04	644	121	423	F	A	AA	Norm	McCa/McCa	Sl2/Sl2	2a
1	1326	CR1 clusters	0.108	657	121	423	F	A	AA	Norm	McCa/McCa	Sl2/Sl2	2a
1	721	CR1 clusters	0.685	649	121	423	F	A	AA	Norm	McCa/McCa	Sl2/Sl2	2a
1	1329	CR1 clusters	0.108	657	121	423	F	A	AA	Norm	McCa/McCa	Sl2/Sl2	2a
1	722	CR1 clusters	0.144	649	121	423	F	A	AA	Norm	McCa/McCa	Sl2/Sl2	2a
1	723	CR1 clusters	0.685	649	121	423	F	A	AA	Norm	McCa/McCa	Sl2/Sl2	2a
1	724	CR1 clusters	1.44	647	121	423	F	A	AA	Norm	McCa/McCa	Sl2/Sl2	2a
1	1335	CR1 clusters	0.216	658	121	423	F	A	AA	Norm	McCa/McCa	Sl2/Sl2	2a
1	100	CR1 clusters	0.0901	26	121	423	F	A	AA	Norm	McCa/McCa	Sl2/Sl2	2a
1	1336	CR1 clusters	0.108	658	121	423	F	A	AA	Norm	McCa/McCa	Sl2/Sl2	2a
1	1338	CR1 clusters	0.306	657	121	423	F	A	AA	Norm	McCa/McCa	Sl2/Sl2	2a
1	1339	CR1 clusters	0.0721	658	121	423	F	A	AA	Norm	McCa/McCa	Sl2/Sl2	2a
1	732	CR1 clusters	1.37	670	121	423	F	A	AA	Norm	McCa/McCa	Sl2/Sl2	2a
1	733	CR1 clusters	0.919	670	121	423	F	A	AA	Norm	McCa/McCa	Sl2/Sl2	2a
1	734	CR1 clusters	0.144	670	121	423	F	A	AA	Norm	McCa/McCa	Sl2/Sl2	2a
1	1343	CR1 clusters	0.0721	657	121	423	F	A	AA	Norm	McCa/McCa	Sl2/Sl2	2a
1	101	CR1 clusters	1.48	19	121	423	F	A	AA	Norm	McCa/McCa	Sl2/Sl2	2a
1	743	CR1 clusters	0.54	676	121	423	F	A	AA	Norm	McCa/McCa	Sl2/Sl2	2a
1	102	CR1 clusters	2.22	19	121	423	F	A	AA	Norm	McCa/McCa	Sl2/Sl2	2a
1	751	CR1 clusters	0.0721	673	121	423	F	A	AA	Norm	McCa/McCa	Sl2/Sl2	2a
1	752	CR1 clusters	0.396	673	121	423	F	A	AA	Norm	McCa/McCa	Sl2/Sl2	2a
1	760	CR1 clusters	1.31	666	121	423	F	A	AA	Norm	McCa/McCa	Sl2/Sl2	2a
1	1368	CR1 clusters	0.144	672	121	423	F	A	AA	Norm	McCa/McCa	Sl2/Sl2	2a
1	761	CR1 clusters	0.36	652	121	423	F	A	AA	Norm	McCa/McCa	Sl2/Sl2	2a
1	765	CR1 clusters	0.811	655	121	423	F	A	AA	Norm	McCa/McCa	Sl2/Sl2	2a
1	766	CR1 clusters	0.18	655	121	423	F	A	AA	Norm	McCa/McCa	Sl2/Sl2	2a
1	767	CR1 clusters	0.865	655	121	423	F	A	AA	Norm	McCa/McCa	Sl2/Sl2	2a
1	768	CR1 clusters	2.34	655	121	423	F	A	AA	Norm	McCa/McCa	Sl2/Sl2	2a
1	1376	CR1 clusters	0.0721	675	121	423	F	A	AA	Norm	McCa/McCa	Sl2/Sl2	2a
1	769	CR1 clusters	0.396	655	121	423	F	A	AA	Norm	McCa/McCa	Sl2/Sl2	2a
1	770	CR1 clusters	0.721	655	121	423	F	A	AA	Norm	McCa/McCa	Sl2/Sl2	2a
1	771	CR1 clusters	0.63	655	121	423	F	A	AA	Norm	McCa/McCa	Sl2/Sl2	2a
1	772	CR1 clusters	1.41	659	121	423	F	A	AA	Norm	McCa/McCa	Sl2/Sl2	2a
1	773	CR1 clusters	1.64	659	121	423	F	A	AA	Norm	McCa/McCa	Sl2/Sl2	2a
1	1383	CR1 clusters	0.721	647	121	423	F	A	AA	Norm	McCa/McCa	Sl2/Sl2	2a
1	776	CR1 clusters	2.74	663	121	423	F	A	AA	Norm	McCa/McCa	Sl2/Sl2	2a
1	779	CR1 clusters	0.0901	658	121	423	F	A	AA	Norm	McCa/McCa	Sl2/Sl2	2a
1	1387	CR1 clusters	0.0721	664	121	423	F	A	AA	Norm	McCa/McCa	Sl2/Sl2	2a
1	1390	CR1 clusters	0.0721	653	121	423	F	A	AA	Norm	McCa/McCa	Sl2/Sl2	2a
1	783	CR1 clusters	0.865	658	121	423	F	A	AA	Norm	McCa/McCa	Sl2/Sl2	2a
1	1392	CR1 clusters	0.0901	653	121	423	F	A	AA	Norm	McCa/McCa	Sl2/Sl2	2a
1	1393	CR1 clusters	0.162	661	121	423	F	A	AA	Norm	McCa/McCa	Sl2/Sl2	2a
1	822	CR1 clusters	0.162	646	121	423	F	A	AA	Norm	McCa/McCa	Sl2/Sl2	2a
1	823	CR1 clusters	0.126	646	121	423	F	A	AA	Norm	McCa/McCa	Sl2/Sl2	2a
1	824	CR1 clusters	0.36	645	121	423	F	A	AA	Norm	McCa/McCa	Sl2/Sl2	2a
1	825	CR1 clusters	0.216	645	121	423	F	A	AA	Norm	McCa/McCa	Sl2/Sl2	2a
1	826	CR1 clusters	0.0721	645	121	423	F	A	AA	Norm	McCa/McCa	Sl2/Sl2	2a
1	830	CR1 clusters	0.198	646	121	423	F	A	AA	Norm	McCa/McCa	Sl2/Sl2	2a
1	831	CR1 clusters	0.0901	646	121	423	F	A	AA	Norm	McCa/McCa	Sl2/Sl2	2a
1	832	CR1 clusters	0.234	669	121	423	F	A	AA	Norm	McCa/McCa	Sl2/Sl2	2a
1	833	CR1 clusters	0.0901	669	121	423	F	A	AA	Norm	McCa/McCa	Sl2/Sl2	2a
1	834	CR1 clusters	0.558	669	121	423	F	A	AA	Norm	McCa/McCa	Sl2/Sl2	2a
1	835	CR1 clusters	0.396	668	121	423	F	A	AA	Norm	McCa/McCa	Sl2/Sl2	2a
1	836	CR1 clusters	0.108	643	121	423	F	A	AA	Norm	McCa/McCa	Sl2/Sl2	2a
1	837	CR1 clusters	0.18	645	121	423	F	A	AA	Norm	McCa/McCa	Sl2/Sl2	2a
1	838	CR1 clusters	0.27	645	121	423	F	A	AA	Norm	McCa/McCa	Sl2/Sl2	2a
1	839	CR1 clusters	0.234	669	121	423	F	A	AA	Norm	McCa/McCa	Sl2/Sl2	2a
1	840	CR1 clusters	0.36	668	121	423	F	A	AA	Norm	McCa/McCa	Sl2/Sl2	2a
1	841	CR1 clusters	0.288	668	121	423	F	A	AA	Norm	McCa/McCa	Sl2/Sl2	2a
1	843	CR1 clusters	0.0901	668	121	423	F	A	AA	Norm	McCa/McCa	Sl2/Sl2	2a
1	845	CR1 clusters	0.0721	668	121	423	F	A	AA	Norm	McCa/McCa	Sl2/Sl2	2a
1	848	CR1 clusters	0.108	643	121	423	F	A	AA	Norm	McCa/McCa	Sl2/Sl2	2a
1	854	CR1 clusters	0.0901	644	121	423	F	A	AA	Norm	McCa/McCa	Sl2/Sl2	2a
1	855	CR1 clusters	0.144	644	121	423	F	A	AA	Norm	McCa/McCa	Sl2/Sl2	2a
1	856	CR1 clusters	0.198	644	121	423	F	A	AA	Norm	McCa/McCa	Sl2/Sl2	2a
1	857	CR1 clusters	0.0901	644	121	423	F	A	AA	Norm	McCa/McCa	Sl2/Sl2	2a
1	860	CR1 clusters	0.612	644	121	423	F	A	AA	Norm	McCa/McCa	Sl2/Sl2	2a
1	863	CR1 clusters	0.0721	644	121	423	F	A	AA	Norm	McCa/McCa	Sl2/Sl2	2a
1	864	CR1 clusters	0.0901	644	121	423	F	A	AA	Norm	McCa/McCa	Sl2/Sl2	2a
1	865	CR1 clusters	0.252	644	121	423	F	A	AA	Norm	McCa/McCa	Sl2/Sl2	2a
1	869	CR1 clusters	0.576	644	121	423	F	A	AA	Norm	McCa/McCa	Sl2/Sl2	2a
1	871	CR1 clusters	0.108	644	121	423	F	A	AA	Norm	McCa/McCa	Sl2/Sl2	2a
1	876	CR1 clusters	0.108	644	121	423	F	A	AA	Norm	McCa/McCa	Sl2/Sl2	2a
1	890	CR1 clusters	0.648	647	121	423	F	A	AA	Norm	McCa/McCa	Sl2/Sl2	2a
1	891	CR1 clusters	0.0901	647	121	423	F	A	AA	Norm	McCa/McCa	Sl2/Sl2	2a
1	893	CR1 clusters	0.0901	647	121	423	F	A	AA	Norm	McCa/McCa	Sl2/Sl2	2a
1	898	CR1 clusters	0.198	647	121	423	F	A	AA	Norm	McCa/McCa	Sl2/Sl2	2a
1	899	CR1 clusters	0.27	647	121	423	F	A	AA	Norm	McCa/McCa	Sl2/Sl2	2a
1	900	CR1 clusters	0.0901	647	121	423	F	A	AA	Norm	McCa/McCa	Sl2/Sl2	2a
1	904	CR1 clusters	1.51	647	121	423	F	A	AA	Norm	McCa/McCa	Sl2/Sl2	2a
1	905	CR1 clusters	0.576	670	121	423	F	A	AA	Norm	McCa/McCa	Sl2/Sl2	2a
1	906	CR1 clusters	0.324	670	121	423	F	A	AA	Norm	McCa/McCa	Sl2/Sl2	2a
1	907	CR1 clusters	0.739	647	121	423	F	A	AA	Norm	McCa/McCa	Sl2/Sl2	2a
1	917	CR1 clusters	0.0721	670	121	423	F	A	AA	Norm	McCa/McCa	Sl2/Sl2	2a
1	918	CR1 clusters	0.0721	670	121	423	F	A	AA	Norm	McCa/McCa	Sl2/Sl2	2a
1	927	CR1 clusters	0.234	650	121	423	F	A	AA	Norm	McCa/McCa	Sl2/Sl2	2a
1	931	CR1 clusters	0.216	671	121	423	F	A	AA	Norm	McCa/McCa	Sl2/Sl2	2a
1	932	CR1 clusters	0.18	671	121	423	F	A	AA	Norm	McCa/McCa	Sl2/Sl2	2a
1	933	CR1 clusters	0.0901	671	121	423	F	A	AA	Norm	McCa/McCa	Sl2/Sl2	2a
1	934	CR1 clusters	0.0721	671	121	423	F	A	AA	Norm	McCa/McCa	Sl2/Sl2	2a
1	935	CR1 clusters	0.216	671	121	423	F	A	AA	Norm	McCa/McCa	Sl2/Sl2	2a
1	936	CR1 clusters	0.594	671	121	423	F	A	AA	Norm	McCa/McCa	Sl2/Sl2	2a
1	938	CR1 clusters	0.234	671	121	423	F	A	AA	Norm	McCa/McCa	Sl2/Sl2	2a
1	940	CR1 clusters	0.522	671	121	423	F	A	AA	Norm	McCa/McCa	Sl2/Sl2	2a
1	941	CR1 clusters	0.324	671	121	423	F	A	AA	Norm	McCa/McCa	Sl2/Sl2	2a
1	942	CR1 clusters	0.216	648	121	423	F	A	AA	Norm	McCa/McCa	Sl2/Sl2	2a
1	943	CR1 clusters	0.0901	671	121	423	F	A	AA	Norm	McCa/McCa	Sl2/Sl2	2a
1	944	CR1 clusters	0.108	671	121	423	F	A	AA	Norm	McCa/McCa	Sl2/Sl2	2a
1	945	CR1 clusters	0.0901	671	121	423	F	A	AA	Norm	McCa/McCa	Sl2/Sl2	2a
1	946	CR1 clusters	0.54	676	121	423	F	A	AA	Norm	McCa/McCa	Sl2/Sl2	2a
1	947	CR1 clusters	0.252	648	121	423	F	A	AA	Norm	McCa/McCa	Sl2/Sl2	2a
1	948	CR1 clusters	0.144	648	121	423	F	A	AA	Norm	McCa/McCa	Sl2/Sl2	2a
1	949	CR1 clusters	0.162	648	121	423	F	A	AA	Norm	McCa/McCa	Sl2/Sl2	2a
1	954	CR1 clusters	0.558	676	121	423	F	A	AA	Norm	McCa/McCa	Sl2/Sl2	2a
1	955	CR1 clusters	0.612	648	121	423	F	A	AA	Norm	McCa/McCa	Sl2/Sl2	2a
1	958	CR1 clusters	0.829	676	121	423	F	A	AA	Norm	McCa/McCa	Sl2/Sl2	2a
1	962	CR1 clusters	0.63	676	121	423	F	A	AA	Norm	McCa/McCa	Sl2/Sl2	2a
1	964	CR1 clusters	0.0721	648	121	423	F	A	AA	Norm	McCa/McCa	Sl2/Sl2	2a
1	965	CR1 clusters	0.0901	648	121	423	F	A	AA	Norm	McCa/McCa	Sl2/Sl2	2a
1	966	CR1 clusters	0.126	674	121	423	F	A	AA	Norm	McCa/McCa	Sl2/Sl2	2a
1	967	CR1 clusters	0.108	674	121	423	F	A	AA	Norm	McCa/McCa	Sl2/Sl2	2a
1	968	CR1 clusters	0.18	648	121	423	F	A	AA	Norm	McCa/McCa	Sl2/Sl2	2a
1	969	CR1 clusters	0.0721	648	121	423	F	A	AA	Norm	McCa/McCa	Sl2/Sl2	2a
1	970	CR1 clusters	0.252	648	121	423	F	A	AA	Norm	McCa/McCa	Sl2/Sl2	2a
1	971	CR1 clusters	0.0721	648	121	423	F	A	AA	Norm	McCa/McCa	Sl2/Sl2	2a
1	972	CR1 clusters	0.306	674	121	423	F	A	AA	Norm	McCa/McCa	Sl2/Sl2	2a
1	987	CR1 clusters	0.0721	673	121	423	F	A	AA	Norm	McCa/McCa	Sl2/Sl2	2a
1	126	CR1 clusters	0.234	5	121	423	F	A	AA	Norm	McCa/McCa	Sl2/Sl2	2a
1	988	CR1 clusters	0.414	673	121	423	F	A	AA	Norm	McCa/McCa	Sl2/Sl2	2a
1	989	CR1 clusters	0.252	673	121	423	F	A	AA	Norm	McCa/McCa	Sl2/Sl2	2a
1	990	CR1 clusters	0.396	673	121	423	F	A	AA	Norm	McCa/McCa	Sl2/Sl2	2a
1	992	CR1 clusters	0.45	673	121	423	F	A	AA	Norm	McCa/McCa	Sl2/Sl2	2a
1	996	CR1 clusters	0.126	673	121	423	F	A	AA	Norm	McCa/McCa	Sl2/Sl2	2a
1	997	CR1 clusters	0.0721	673	121	423	F	A	AA	Norm	McCa/McCa	Sl2/Sl2	2a
1	1000	CR1 clusters	0.865	651	121	423	F	A	AA	Norm	McCa/McCa	Sl2/Sl2	2a
1	1001	CR1 clusters	0.0721	651	121	423	F	A	AA	Norm	McCa/McCa	Sl2/Sl2	2a
1	1006	CR1 clusters	0.666	651	121	423	F	A	AA	Norm	McCa/McCa	Sl2/Sl2	2a
1	128	CR1 clusters	0.54	5	121	423	F	A	AA	Norm	McCa/McCa	Sl2/Sl2	2a
1	1008	CR1 clusters	0.63	666	121	423	F	A	AA	Norm	McCa/McCa	Sl2/Sl2	2a
1	1010	CR1 clusters	0.432	651	121	423	F	A	AA	Norm	McCa/McCa	Sl2/Sl2	2a
1	1012	CR1 clusters	0.468	666	121	423	F	A	AA	Norm	McCa/McCa	Sl2/Sl2	2a
1	1016	CR1 clusters	0.198	666	121	423	F	A	AA	Norm	McCa/McCa	Sl2/Sl2	2a
1	1017	CR1 clusters	0.126	666	121	423	F	A	AA	Norm	McCa/McCa	Sl2/Sl2	2a
1	129	CR1 clusters	0.396	5	121	423	F	A	AA	Norm	McCa/McCa	Sl2/Sl2	2a
1	1019	CR1 clusters	1.37	664	121	423	F	A	AA	Norm	McCa/McCa	Sl2/Sl2	2a
1	1022	CR1 clusters	1.03	664	121	423	F	A	AA	Norm	McCa/McCa	Sl2/Sl2	2a
1	130	CR1 clusters	0.0721	3	121	423	F	A	AA	Norm	McCa/McCa	Sl2/Sl2	2a
1	1028	CR1 clusters	0.378	654	121	423	F	A	AA	Norm	McCa/McCa	Sl2/Sl2	2a
1	1029	CR1 clusters	0.144	653	121	423	F	A	AA	Norm	McCa/McCa	Sl2/Sl2	2a
1	1030	CR1 clusters	0.45	667	121	423	F	A	AA	Norm	McCa/McCa	Sl2/Sl2	2a
1	1034	CR1 clusters	1.06	655	121	423	F	A	AA	Norm	McCa/McCa	Sl2/Sl2	2a
1	131	CR1 clusters	0.108	3	121	423	F	A	AA	Norm	McCa/McCa	Sl2/Sl2	2a
1	1041	CR1 clusters	1.15	655	121	423	F	A	AA	Norm	McCa/McCa	Sl2/Sl2	2a
1	1042	CR1 clusters	0.144	660	121	423	F	A	AA	Norm	McCa/McCa	Sl2/Sl2	2a
1	1043	CR1 clusters	0.162	660	121	423	F	A	AA	Norm	McCa/McCa	Sl2/Sl2	2a
1	1044	CR1 clusters	0.144	655	121	423	F	A	AA	Norm	McCa/McCa	Sl2/Sl2	2a
1	1045	CR1 clusters	1.24	655	121	423	F	A	AA	Norm	McCa/McCa	Sl2/Sl2	2a
1	1048	CR1 clusters	0.0721	655	121	423	F	A	AA	Norm	McCa/McCa	Sl2/Sl2	2a
1	1049	CR1 clusters	0.18	660	121	423	F	A	AA	Norm	McCa/McCa	Sl2/Sl2	2a
1	1050	CR1 clusters	0.144	660	121	423	F	A	AA	Norm	McCa/McCa	Sl2/Sl2	2a
1	1055	CR1 clusters	0.468	659	121	423	F	A	AA	Norm	McCa/McCa	Sl2/Sl2	2a
1	1057	CR1 clusters	0.757	659	121	423	F	A	AA	Norm	McCa/McCa	Sl2/Sl2	2a
1	1059	CR1 clusters	1.3	659	121	423	F	A	AA	Norm	McCa/McCa	Sl2/Sl2	2a
1	1061	CR1 clusters	1.35	661	121	423	F	A	AA	Norm	McCa/McCa	Sl2/Sl2	2a
1	1062	CR1 clusters	1.35	659	121	423	F	A	AA	Norm	McCa/McCa	Sl2/Sl2	2a
1	1063	CR1 clusters	1.82	661	121	423	F	A	AA	Norm	McCa/McCa	Sl2/Sl2	2a
1	1064	CR1 clusters	0.18	659	121	423	F	A	AA	Norm	McCa/McCa	Sl2/Sl2	2a
1	1065	CR1 clusters	1.1	659	121	423	F	A	AA	Norm	McCa/McCa	Sl2/Sl2	2a
1	1066	CR1 clusters	0.757	661	121	423	F	A	AA	Norm	McCa/McCa	Sl2/Sl2	2a
1	1067	CR1 clusters	1.51	661	121	423	F	A	AA	Norm	McCa/McCa	Sl2/Sl2	2a
2	1215	CR1 clusters	0.198	1098	150	801	F	A	AA	Norm	McCa/McCa	Sl2/Sl2	2a
2	1219	CR1 clusters	1.08	1098	150	801	F	A	AA	Norm	McCa/McCa	Sl2/Sl2	2a
2	123	CR1 clusters	0.883	4	150	801	F	A	AA	Norm	McCa/McCa	Sl2/Sl2	2a
2	1235	CR1 clusters	0.0901	1102	150	801	F	A	AA	Norm	McCa/McCa	Sl2/Sl2	2a
2	1239	CR1 clusters	0.504	1102	150	801	F	A	AA	Norm	McCa/McCa	Sl2/Sl2	2a
2	1242	CR1 clusters	0.703	1112	150	801	F	A	AA	Norm	McCa/McCa	Sl2/Sl2	2a
2	1247	CR1 clusters	1.01	1103	150	801	F	A	AA	Norm	McCa/McCa	Sl2/Sl2	2a
2	1248	CR1 clusters	0.558	1103	150	801	F	A	AA	Norm	McCa/McCa	Sl2/Sl2	2a
2	1249	CR1 clusters	0.378	1103	150	801	F	A	AA	Norm	McCa/McCa	Sl2/Sl2	2a
2	1250	CR1 clusters	0.576	1111	150	801	F	A	AA	Norm	McCa/McCa	Sl2/Sl2	2a
2	1251	CR1 clusters	0.648	1103	150	801	F	A	AA	Norm	McCa/McCa	Sl2/Sl2	2a
2	1252	CR1 clusters	0.0901	1103	150	801	F	A	AA	Norm	McCa/McCa	Sl2/Sl2	2a
2	1253	CR1 clusters	0.126	1111	150	801	F	A	AA	Norm	McCa/McCa	Sl2/Sl2	2a
2	1254	CR1 clusters	0.0721	1111	150	801	F	A	AA	Norm	McCa/McCa	Sl2/Sl2	2a
2	1255	CR1 clusters	0.18	1105	150	801	F	A	AA	Norm	McCa/McCa	Sl2/Sl2	2a
2	1256	CR1 clusters	0.0901	1105	150	801	F	A	AA	Norm	McCa/McCa	Sl2/Sl2	2a
2	1257	CR1 clusters	0.0901	1105	150	801	F	A	AA	Norm	McCa/McCa	Sl2/Sl2	2a
2	1258	CR1 clusters	0.27	1106	150	801	F	A	AA	Norm	McCa/McCa	Sl2/Sl2	2a
2	1259	CR1 clusters	0.144	1105	150	801	F	A	AA	Norm	McCa/McCa	Sl2/Sl2	2a
2	1261	CR1 clusters	1.91	1105	150	801	F	A	AA	Norm	McCa/McCa	Sl2/Sl2	2a
2	1262	CR1 clusters	0.991	1106	150	801	F	A	AA	Norm	McCa/McCa	Sl2/Sl2	2a
2	1266	CR1 clusters	0.648	1105	150	801	F	A	AA	Norm	McCa/McCa	Sl2/Sl2	2a
2	1267	CR1 clusters	0.63	1105	150	801	F	A	AA	Norm	McCa/McCa	Sl2/Sl2	2a
2	1268	CR1 clusters	0.288	1104	150	801	F	A	AA	Norm	McCa/McCa	Sl2/Sl2	2a
2	1270	CR1 clusters	0.0721	1105	150	801	F	A	AA	Norm	McCa/McCa	Sl2/Sl2	2a
2	1271	CR1 clusters	0.216	1105	150	801	F	A	AA	Norm	McCa/McCa	Sl2/Sl2	2a
2	1277	CR1 clusters	0.0721	1107	150	801	F	A	AA	Norm	McCa/McCa	Sl2/Sl2	2a
2	1279	CR1 clusters	0.829	1107	150	801	F	A	AA	Norm	McCa/McCa	Sl2/Sl2	2a
2	1284	CR1 clusters	0.162	1104	150	801	F	A	AA	Norm	McCa/McCa	Sl2/Sl2	2a
2	129	CR1 clusters	1.08	4	150	801	F	A	AA	Norm	McCa/McCa	Sl2/Sl2	2a
2	1285	CR1 clusters	0.252	1104	150	801	F	A	AA	Norm	McCa/McCa	Sl2/Sl2	2a
2	1286	CR1 clusters	0.775	1107	150	801	F	A	AA	Norm	McCa/McCa	Sl2/Sl2	2a
2	1291	CR1 clusters	0.558	1108	150	801	F	A	AA	Norm	McCa/McCa	Sl2/Sl2	2a
2	1292	CR1 clusters	0.576	1110	150	801	F	A	AA	Norm	McCa/McCa	Sl2/Sl2	2a
2	1293	CR1 clusters	1.22	1110	150	801	F	A	AA	Norm	McCa/McCa	Sl2/Sl2	2a
2	1294	CR1 clusters	0.594	1110	150	801	F	A	AA	Norm	McCa/McCa	Sl2/Sl2	2a
2	130	CR1 clusters	0.306	4	150	801	F	A	AA	Norm	McCa/McCa	Sl2/Sl2	2a
2	1295	CR1 clusters	1.22	1110	150	801	F	A	AA	Norm	McCa/McCa	Sl2/Sl2	2a
2	1296	CR1 clusters	0.757	1110	150	801	F	A	AA	Norm	McCa/McCa	Sl2/Sl2	2a
2	1297	CR1 clusters	1.1	1110	150	801	F	A	AA	Norm	McCa/McCa	Sl2/Sl2	2a
2	1298	CR1 clusters	0.558	1110	150	801	F	A	AA	Norm	McCa/McCa	Sl2/Sl2	2a
2	1299	CR1 clusters	0.63	1108	150	801	F	A	AA	Norm	McCa/McCa	Sl2/Sl2	2a
2	1300	CR1 clusters	0.829	1110	150	801	F	A	AA	Norm	McCa/McCa	Sl2/Sl2	2a
2	1301	CR1 clusters	0.252	1108	150	801	F	A	AA	Norm	McCa/McCa	Sl2/Sl2	2a
2	1302	CR1 clusters	0.162	1108	150	801	F	A	AA	Norm	McCa/McCa	Sl2/Sl2	2a
2	1303	CR1 clusters	0.108	1108	150	801	F	A	AA	Norm	McCa/McCa	Sl2/Sl2	2a
2	131	CR1 clusters	0.576	4	150	801	F	A	AA	Norm	McCa/McCa	Sl2/Sl2	2a
2	1306	CR1 clusters	0.108	1109	150	801	F	A	AA	Norm	McCa/McCa	Sl2/Sl2	2a
2	1307	CR1 clusters	0.108	1108	150	801	F	A	AA	Norm	McCa/McCa	Sl2/Sl2	2a
2	1308	CR1 clusters	0.108	1108	150	801	F	A	AA	Norm	McCa/McCa	Sl2/Sl2	2a
2	1309	CR1 clusters	0.252	1108	150	801	F	A	AA	Norm	McCa/McCa	Sl2/Sl2	2a
2	1310	CR1 clusters	0.0721	1108	150	801	F	A	AA	Norm	McCa/McCa	Sl2/Sl2	2a
2	1311	CR1 clusters	0.414	1109	150	801	F	A	AA	Norm	McCa/McCa	Sl2/Sl2	2a
2	1312	CR1 clusters	0.0901	1109	150	801	F	A	AA	Norm	McCa/McCa	Sl2/Sl2	2a
2	1313	CR1 clusters	0.162	1109	150	801	F	A	AA	Norm	McCa/McCa	Sl2/Sl2	2a
2	1314	CR1 clusters	0.144	1109	150	801	F	A	AA	Norm	McCa/McCa	Sl2/Sl2	2a
2	133	CR1 clusters	0.937	21	150	801	F	A	AA	Norm	McCa/McCa	Sl2/Sl2	2a
2	1330	CR1 clusters	0.396	1114	150	801	F	A	AA	Norm	McCa/McCa	Sl2/Sl2	2a
2	1333	CR1 clusters	0.27	1114	150	801	F	A	AA	Norm	McCa/McCa	Sl2/Sl2	2a
2	134	CR1 clusters	0.0901	4	150	801	F	A	AA	Norm	McCa/McCa	Sl2/Sl2	2a
2	1339	CR1 clusters	0.18	1114	150	801	F	A	AA	Norm	McCa/McCa	Sl2/Sl2	2a
2	1340	CR1 clusters	1.77	1116	150	801	F	A	AA	Norm	McCa/McCa	Sl2/Sl2	2a
2	1342	CR1 clusters	0.829	1116	150	801	F	A	AA	Norm	McCa/McCa	Sl2/Sl2	2a
2	1343	CR1 clusters	0.648	1114	150	801	F	A	AA	Norm	McCa/McCa	Sl2/Sl2	2a
2	1344	CR1 clusters	0.378	1116	150	801	F	A	AA	Norm	McCa/McCa	Sl2/Sl2	2a
2	135	CR1 clusters	0.288	4	150	801	F	A	AA	Norm	McCa/McCa	Sl2/Sl2	2a
2	1345	CR1 clusters	0.252	1116	150	801	F	A	AA	Norm	McCa/McCa	Sl2/Sl2	2a
2	1347	CR1 clusters	0.198	1114	150	801	F	A	AA	Norm	McCa/McCa	Sl2/Sl2	2a
2	1348	CR1 clusters	0.0901	1114	150	801	F	A	AA	Norm	McCa/McCa	Sl2/Sl2	2a
2	1349	CR1 clusters	0.54	1116	150	801	F	A	AA	Norm	McCa/McCa	Sl2/Sl2	2a
2	1353	CR1 clusters	1.19	1116	150	801	F	A	AA	Norm	McCa/McCa	Sl2/Sl2	2a
2	1354	CR1 clusters	1.95	1116	150	801	F	A	AA	Norm	McCa/McCa	Sl2/Sl2	2a
2	136	CR1 clusters	0.432	21	150	801	F	A	AA	Norm	McCa/McCa	Sl2/Sl2	2a
[truncated: 299,153 more rows]
